# Supplementary material for: catena-Poly[[diiodidomercury(II)]-μ-nicotine-κ2 N:N′]
Source: Acta Crystallogr Sect E Struct Rep Online. 2008 Jul 12;64(Pt 8):m1026. doi: 10.1107/S1600536808020904 (PMC2961948; doi:10.1107/S1600536808020904)
Supplement: Supplementary file 1 [file e-64-m1026-sup1.cif]

##############################################################################
###                                                                        ###
###        Electronic paper (Acta Crystallographica Section E)             ###
###                                                                        ###
##############################################################################
#                                                                            #
# This CIF contains the data in a paper accepted for publication in Acta     #
# Crystallographica Section E. It conforms to the requirements of Notes      #
# for Authors for Section E, and has been peer reviewed under the auspices   #
# of the IUCr Commission on Journals.                                        #
#                                                                            #
# Full details of the Crystallographic Information File format               #
# are given in the paper "The Crystallographic Information File (CIF):       #
# a New Standard Archive File for Crystallography" by S. R. Hall, F. H.      #
# Allen and I. D. Brown [Acta Cryst. (1991), A47, 655-685].                  #
#                                                                            #
# The current version of the core CIF dictionary is obtainable from          #
# ftp://ftp.iucr.org/pub/cif_core.dic. The current version number is 2.4.    #
#                                                                            #
# Software is freely available for graphical display of the structure(s) in  #
# this CIF.  For information consult the CIF home page http://www.iucr.org/  #
# cif/home.html                                                              #
#                                                                            #
# This file may be used for bona fide research purposes within the           #
# scientific community so long as proper attribution is given to the journal # 
# article from which it was obtained.                                        #
#                                                                            #
##############################################################################
                                             
data_I
_audit_creation_method     SHELXL-97
_chemical_name_systematic
;
catena-Poly[[diiodidomercury(II)]-\m-3-(1-methyl-2-pyrrolidinyl)pyridine-
\k^2^N:N']
;
_chemical_name_common
;
catena-Poly[[diiodidomercury(II)]-\m-nicotine-\k^2^N:N']
;
_chemical_formula_moiety     'C10 H14 Hg I2 N2'
_chemical_formula_sum     'C10 H14 Hg I2 N2'
_chemical_formula_iupac     '[Hg I2 (C10 H14 N2)]'
_chemical_formula_weight     616.62
_chemical_melting_point     ?
_symmetry_cell_setting     'orthorhombic'
_symmetry_space_group_name_H-M     'P 21 21 21'
_symmetry_space_group_name_Hall     'P 2ac 2ab'
loop_
    _symmetry_equiv_pos_as_xyz
    'x, y, z'
    '-x+1/2, -y, z+1/2'
    '-x, y+1/2, -z+1/2'
    'x+1/2, -y+1/2, -z'
_cell_length_a     7.7171(2)
_cell_length_b     11.1548(3)
_cell_length_c     15.9646(4)
_cell_angle_alpha     90.00
_cell_angle_beta     90.00
_cell_angle_gamma     90.00
_cell_volume     1374.28(6)
_cell_formula_units_Z     4
_cell_measurement_reflns_used     2274
_cell_measurement_theta_min     2.13
_cell_measurement_theta_max     26.42
_cell_measurement_temperature     123(2)
_exptl_crystal_description     'block'
_exptl_crystal_colour     'light-yellow'
_exptl_crystal_size_max     0.20
_exptl_crystal_size_mid     0.16
_exptl_crystal_size_min     0.12
_exptl_crystal_density_diffrn     2.980
_exptl_crystal_density_meas     ?
_exptl_crystal_density_method     'not measured'
_exptl_crystal_F_000     1096
_exptl_absorpt_coefficient_mu     15.666
_exptl_absorpt_correction_type     'multi-scan'
_exptl_absorpt_process_details     '(SADABS; Bruker, 2000)'
_exptl_absorpt_correction_T_min     0.062
_exptl_absorpt_correction_T_max     0.15
_exptl_special_details
;
;
_diffrn_ambient_temperature     123(2)
_diffrn_radiation_type     MoK\a
_diffrn_radiation_wavelength     0.71073
_diffrn_radiation_source     'fine-focus sealed tube'
_diffrn_radiation_monochromator     graphite
_diffrn_measurement_device_type     'Bruker SMART APEX CCD'
_diffrn_measurement_method     '\f and \w'
_diffrn_detector_area_resol_mean     ?
_diffrn_reflns_number     6248
_diffrn_reflns_av_R_equivalents     0.0304
_diffrn_reflns_av_sigmaI/netI     0.0572
_diffrn_reflns_theta_min     2.23
_diffrn_reflns_theta_max     25.49
_diffrn_reflns_theta_full     25.49
_diffrn_measured_fraction_theta_max     0.994
_diffrn_measured_fraction_theta_full     0.994
_diffrn_reflns_limit_h_min     -9
_diffrn_reflns_limit_h_max     6
_diffrn_reflns_limit_k_min     -13
_diffrn_reflns_limit_k_max     11
_diffrn_reflns_limit_l_min     -19
_diffrn_reflns_limit_l_max     15
_diffrn_standards_number     ?
_diffrn_standards_interval_count     ?
_diffrn_standards_interval_time     ?
_diffrn_standards_decay_%     ?
_refine_special_details
;
Refinement of <i>F</i>^2^ against ALL reflections. The weighted <i>R</i>-factor
<i>wR</i> and goodness of fit <i>S</i> are based on <i>F</i>^2^, conventional
<i>R</i>-factors <i>R</i> are based on <i>F</i>, with <i>F</i> set to zero for
negative <i>F</i>^2^. The threshold expression of <i>F</i>^2^ >
\s(<i>F</i>^2^) is used only for calculating <i>R</i>-factors(gt) <i>etc</i>.
and is not relevant to the choice of reflections for refinement.
<i>R</i>-factors based on <i>F</i>^2^ are statistically about twice as large
as those based on <i>F</i>, and <i>R</i>- factors based on ALL data will be
even larger.
;
_reflns_number_total     2344
_reflns_number_gt     2274
_reflns_threshold_expression     I>2\s(I)
_refine_ls_structure_factor_coef     Fsqd
_refine_ls_matrix_type     full
_refine_ls_R_factor_all     0.0239
_refine_ls_R_factor_gt     0.0228
_refine_ls_wR_factor_gt     0.0484
_refine_ls_wR_factor_ref     0.0490
_refine_ls_goodness_of_fit_ref     0.915
_refine_ls_restrained_S_all     0.914
_refine_ls_number_reflns     2344
_refine_ls_number_parameters     137
_refine_ls_number_restraints     6
_refine_ls_hydrogen_treatment     constr
_refine_ls_weighting_scheme     calc
_refine_ls_weighting_details
                              'calc w=1/[\s^2^(Fo^2^)] where P=(Fo^2^+2Fc^2^)/3'
_atom_sites_solution_hydrogens     geom
_atom_sites_solution_primary     direct
_atom_sites_solution_secondary     difmap
_refine_ls_shift/su_max     0.002
_refine_ls_shift/su_mean     0.000
_refine_diff_density_max     0.889
_refine_diff_density_min     -1.308
_refine_ls_extinction_method     none
_refine_ls_extinction_coef     ?
_refine_ls_abs_structure_details     'Flack (1983), 852 Friedel pairs'
_refine_ls_abs_structure_Flack     0.033(5)
loop_
    _atom_type_symbol
    _atom_type_description
    _atom_type_scat_dispersion_real
    _atom_type_scat_dispersion_imag
    _atom_type_scat_source
    'C' 'C' 0.0033 0.0016
                         'International Tables Vol C Tables 4.2.6.8 and 6.1.1.4'
    'H' 'H' 0.0000 0.0000
                         'International Tables Vol C Tables 4.2.6.8 and 6.1.1.4'
    'N' 'N' 0.0061 0.0033
                         'International Tables Vol C Tables 4.2.6.8 and 6.1.1.4'
    'I' 'I' -0.4742 1.8119
                         'International Tables Vol C Tables 4.2.6.8 and 6.1.1.4'
    'Hg' 'Hg' -2.3894 9.2266
                         'International Tables Vol C Tables 4.2.6.8 and 6.1.1.4'
_computing_data_collection     'APEX2 (Bruker, 2004)'
_computing_cell_refinement     'SAINT (Bruker, 2004)'
_computing_data_reduction     'SAINT (Bruker, 2004)'
_computing_structure_solution     'SHELXS97 (Sheldrick, 2008)'
_computing_structure_refinement     'SHELXL97 (Sheldrick, 2008)'
_computing_molecular_graphics     'SHELXL97 (Sheldrick, 2008)'
_computing_publication_material
                            'SHELXL97 (Sheldrick, 2008) and PLATON (Spek, 2003)'
loop_
    _atom_site_type_symbol
    _atom_site_label
    _atom_site_fract_x
    _atom_site_fract_y
    _atom_site_fract_z
    _atom_site_U_iso_or_equiv
    _atom_site_adp_type
    _atom_site_calc_flag
    _atom_site_refinement_flags
    _atom_site_occupancy
    _atom_site_disorder_assembly
    _atom_site_disorder_group
    C C1 0.7832(10) 0.7760(5) 0.7209(4) 0.0132(17) Uani d . 1 . .
    H H1 0.8193 0.7899 0.7770 0.016 Uiso calc R 1 . .
    C C2 0.6807(9) 0.6765(5) 0.7059(5) 0.0103(16) Uani d U 1 . .
    C C3 0.6386(10) 0.6555(6) 0.6213(5) 0.0140(17) Uani d . 1 . .
    H H3 0.5718 0.5874 0.6060 0.017 Uiso calc R 1 . .
    C C4 0.6952(10) 0.7348(6) 0.5605(5) 0.0179(18) Uani d . 1 . .
    H H4 0.6661 0.7219 0.5034 0.022 Uiso calc R 1 . .
    C C5 0.7939(10) 0.8325(6) 0.5829(5) 0.0136(17) Uani d . 1 . .
    H H5 0.8333 0.8858 0.5406 0.016 Uiso calc R 1 . .
    C C6 0.6217(10) 0.5906(6) 0.7722(4) 0.0119(17) Uani d . 1 . .
    H H6 0.5072 0.5572 0.7543 0.014 Uiso calc R 1 . .
    C C7 0.6751(11) 0.4290(6) 0.8612(5) 0.0188(19) Uani d . 1 . .
    H H7A 0.7662 0.3799 0.8882 0.023 Uiso calc R 1 . .
    H H7B 0.5756 0.3766 0.8474 0.023 Uiso calc R 1 . .
    C C8 0.6183(11) 0.5305(6) 0.9193(4) 0.0185(19) Uani d . 1 . .
    H H8A 0.7063 0.5453 0.9633 0.022 Uiso calc R 1 . .
    H H8B 0.5063 0.5115 0.9465 0.022 Uiso calc R 1 . .
    C C9 0.6006(10) 0.6397(6) 0.8611(4) 0.0140(17) Uani d . 1 . .
    H H9A 0.4857 0.6778 0.8681 0.017 Uiso calc R 1 . .
    H H9B 0.6915 0.6998 0.8735 0.017 Uiso calc R 1 . .
    C C10 0.7411(11) 0.4025(6) 0.7151(5) 0.023(2) Uani d . 1 . .
    H H10A 0.7971 0.3277 0.7324 0.034 Uiso calc R 1 . .
    H H10B 0.8038 0.4368 0.6674 0.034 Uiso calc R 1 . .
    H H10C 0.6210 0.3861 0.6988 0.034 Uiso calc R 1 . .
    Hg Hg1 0.95797(4) 1.05075(2) 0.698176(18) 0.01298(8) Uani d . 1 . .
    I I1 0.84450(6) 1.06434(4) 0.85667(3) 0.01766(13) Uani d . 1 . .
    I I2 0.91255(7) 1.16336(4) 0.55341(3) 0.02021(14) Uani d . 1 . .
    N N1 0.8355(8) 0.8542(4) 0.6627(4) 0.0104(14) Uani d . 1 . .
    N N2 0.7431(9) 0.4874(4) 0.7847(3) 0.0126(15) Uani d . 1 . .
loop_
    _atom_site_aniso_label
    _atom_site_aniso_U_11
    _atom_site_aniso_U_22
    _atom_site_aniso_U_33
    _atom_site_aniso_U_12
    _atom_site_aniso_U_13
    _atom_site_aniso_U_23
    C1 0.016(4) 0.017(3) 0.007(4) -0.001(3) -0.002(3) 0.008(3)
    C2 0.010(2) 0.011(2) 0.010(2) 0.0016(17) 0.0016(17) -0.0009(17)
    C3 0.011(4) 0.016(3) 0.016(5) 0.001(3) -0.005(3) -0.001(3)
    C4 0.019(5) 0.022(4) 0.012(5) 0.005(4) -0.007(4) 0.000(4)
    C5 0.014(4) 0.022(4) 0.005(4) 0.007(4) -0.001(3) 0.002(3)
    C6 0.010(4) 0.014(3) 0.012(4) 0.001(3) -0.001(3) 0.002(3)
    C7 0.028(5) 0.018(4) 0.011(4) 0.001(4) 0.008(4) 0.003(3)
    C8 0.024(5) 0.021(4) 0.011(4) -0.003(4) 0.006(4) -0.001(3)
    C9 0.020(4) 0.016(3) 0.007(4) 0.004(3) 0.005(3) -0.001(3)
    C10 0.023(5) 0.017(4) 0.029(6) -0.001(4) 0.002(4) -0.006(4)
    Hg1 0.01563(16) 0.01506(14) 0.00825(16) -0.00253(13) -0.00074(12)
                                                                     0.00158(13)
    I1 0.0168(3) 0.0258(3) 0.0105(3) -0.0004(2) 0.0026(2) -0.0031(2)
    I2 0.0254(3) 0.0222(3) 0.0131(3) -0.0003(2) -0.0033(2) 0.0079(2)
    N1 0.015(3) 0.010(3) 0.006(3) -0.003(3) 0.002(3) 0.002(3)
    N2 0.021(4) 0.007(3) 0.009(4) -0.005(3) 0.002(3) 0.003(3)
_geom_special_details
;
All e.s.d.'s (except the e.s.d. in the dihedral angle between two l.s. planes)
are estimated using the full covariance matrix. The cell e.s.d.'s are taken
into account individually in the estimation of e.s.d.'s in distances, angles
and torsion angles; correlations between e.s.d.'s in cell parameters are only
used when they are defined by crystal symmetry. An approximate (isotropic)
treatment of cell e.s.d.'s is used for estimating e.s.d.'s involving l.s.
planes.
;
loop_
    _geom_bond_atom_site_label_1
    _geom_bond_atom_site_label_2
    _geom_bond_site_symmetry_2
    _geom_bond_distance
    _geom_bond_publ_flag
    C1 N1 . 1.336(8) ?
    C1 C2 . 1.384(9) ?
    C1 H1 . 0.9500 ?
    C2 C3 . 1.409(9) ?
    C2 C6 . 1.499(9) ?
    C3 C4 . 1.384(9) ?
    C3 H3 . 0.9500 ?
    C4 C5 . 1.376(9) ?
    C4 H4 . 0.9500 ?
    C5 N1 . 1.336(9) ?
    C5 H5 . 0.9500 ?
    C6 N2 . 1.498(8) ?
    C6 C9 . 1.530(9) ?
    C6 H6 . 1.0000 ?
    C7 N2 . 1.481(9) ?
    C7 C8 . 1.528(9) ?
    C7 H7A . 0.9900 ?
    C7 H7B . 0.9900 ?
    C8 C9 . 1.538(9) ?
    C8 H8A . 0.9900 ?
    C8 H8B . 0.9900 ?
    C9 H9A . 0.9900 ?
    C9 H9B . 0.9900 ?
    C10 N2 . 1.460(8) ?
    C10 H10A . 0.9800 ?
    C10 H10B . 0.9800 ?
    C10 H10C . 0.9800 ?
    Hg1 N2 3_756 2.428(7) ?
    Hg1 N1 . 2.454(5) ?
    Hg1 I2 . 2.6536(5) ?
    Hg1 I1 . 2.6819(6) ?
    N2 Hg1 3_746 2.428(7) ?
loop_
    _geom_angle_atom_site_label_1
    _geom_angle_atom_site_label_2
    _geom_angle_atom_site_label_3
    _geom_angle_site_symmetry_1
    _geom_angle_site_symmetry_3
    _geom_angle
    _geom_angle_publ_flag
    N1 C1 C2 . . 125.1(7) ?
    N1 C1 H1 . . 117.4 ?
    C2 C1 H1 . . 117.4 ?
    C1 C2 C3 . . 115.5(6) ?
    C1 C2 C6 . . 124.3(7) ?
    C3 C2 C6 . . 120.1(6) ?
    C4 C3 C2 . . 119.5(6) ?
    C4 C3 H3 . . 120.2 ?
    C2 C3 H3 . . 120.2 ?
    C5 C4 C3 . . 119.9(7) ?
    C5 C4 H4 . . 120.0 ?
    C3 C4 H4 . . 120.0 ?
    N1 C5 C4 . . 121.6(7) ?
    N1 C5 H5 . . 119.2 ?
    C4 C5 H5 . . 119.2 ?
    N2 C6 C2 . . 113.2(6) ?
    N2 C6 C9 . . 102.6(5) ?
    C2 C6 C9 . . 117.3(6) ?
    N2 C6 H6 . . 107.7 ?
    C2 C6 H6 . . 107.7 ?
    C9 C6 H6 . . 107.7 ?
    N2 C7 C8 . . 106.1(5) ?
    N2 C7 H7A . . 110.5 ?
    C8 C7 H7A . . 110.5 ?
    N2 C7 H7B . . 110.5 ?
    C8 C7 H7B . . 110.5 ?
    H7A C7 H7B . . 108.7 ?
    C7 C8 C9 . . 104.2(6) ?
    C7 C8 H8A . . 110.9 ?
    C9 C8 H8A . . 110.9 ?
    C7 C8 H8B . . 110.9 ?
    C9 C8 H8B . . 110.9 ?
    H8A C8 H8B . . 108.9 ?
    C6 C9 C8 . . 105.5(5) ?
    C6 C9 H9A . . 110.6 ?
    C8 C9 H9A . . 110.6 ?
    C6 C9 H9B . . 110.6 ?
    C8 C9 H9B . . 110.6 ?
    H9A C9 H9B . . 108.8 ?
    N2 C10 H10A . . 109.5 ?
    N2 C10 H10B . . 109.5 ?
    H10A C10 H10B . . 109.5 ?
    N2 C10 H10C . . 109.5 ?
    H10A C10 H10C . . 109.5 ?
    H10B C10 H10C . . 109.5 ?
    N2 Hg1 N1 3_756 . 97.59(19) ?
    N2 Hg1 I2 3_756 . 111.18(13) ?
    N1 Hg1 I2 . . 99.85(13) ?
    N2 Hg1 I1 3_756 . 102.73(13) ?
    N1 Hg1 I1 . . 98.19(13) ?
    I2 Hg1 I1 . . 138.749(19) ?
    C1 N1 C5 . . 118.2(6) ?
    C1 N1 Hg1 . . 122.6(4) ?
    C5 N1 Hg1 . . 118.3(4) ?
    C10 N2 C7 . . 109.8(5) ?
    C10 N2 C6 . . 113.0(6) ?
    C7 N2 C6 . . 103.1(5) ?
    C10 N2 Hg1 . 3_746 106.5(5) ?
    C7 N2 Hg1 . 3_746 111.8(5) ?
    C6 N2 Hg1 . 3_746 112.7(4) ?
data_global
_journal_date_recd_electronic     2008-06-28
_journal_date_accepted     2008-07-07
_journal_name_full     'Acta Crystallographica, Section E'
_journal_year     2008
_journal_volume     64
_journal_issue      8
_journal_page_first     m1026
_journal_page_last     m1026
_journal_paper_category     QM
_journal_coeditor_code     HG2420
_publ_contact_author_name     'Professor  L. Lu'
_publ_contact_author_address
;
Key Laboratory for Soft Chemistry and Functional Materials of
Ministry of Education
Nanjing University of Science and Technology
200 Xiaolingwei, Nanjing 210094, Jiangsu
P. R. China
;
_publ_contact_author_email     lulude17@yahoo.com.cn
_publ_contact_author_fax     '+86 25 8430 3229'
_publ_contact_author_phone     '+86 25 8430 3229'
_publ_section_title
;
<i>catena</i>-Poly[[diiodidomercury(II)]-\m-nicotine-\k^2^<i>N</i>:<i>N</i>']
;
loop_
    _publ_author_name
    _publ_author_address
    'Jiang, Zhengjing'
;
Key Laboratory for Soft Chemistry and Functional Materials of the Ministry of
Education
Nanjing University of Science and Technology
200 Xiaolingwei
Nanjing 210094
Jiangsu
People's Republic of China
and
Department of Chemistry
Huaiyin Teachers College
Huai'an 223300, Jiangsu
People's Republic of China
;
    'Tang, Guodong'
;
Key Laboratory for Soft Chemistry and Functional Materials of the Ministry of
Education
Nanjing University of Science and Technology
200 Xiaolingwei
Nanjing 210094
Jiangsu
People's Republic of China
and
Department of Chemistry
Huaiyin Teachers College
Huai'an 223300, Jiangsu
People's Republic of China
;
    'Lu, Lude'
;
Key Laboratory for Soft Chemistry and Functional Materials of the Ministry of
Education
Nanjing University of Science and Technology
200 Xiaolingwei
Nanjing 210094
Jiangsu
People's Republic of China
;
