# Supplementary material for: catena-Poly[[diiodidomercury(II)]-μ-nicotine-κ2 N:N′]
Source: Acta Crystallogr Sect E Struct Rep Online. 2008 Jul 12;64(Pt 8):m1026. doi: 10.1107/S1600536808020904 (PMC2961948; doi:10.1107/S1600536808020904)
Supplement: Supplementary file 2 [file e-64-m1026-Isup2.hkl]

# 
# h,k,l, Fc-squared, Fo-squared, sigma(Fo-squared) and status flag 
# 
data_I
_shelx_title ' 1 in P2(1)2(1)2(1)' 
_shelx_refln_list_code          4 
_shelx_F_calc_maximum      422.08 
_exptl_crystal_F_000      1096.00 
_reflns_d_resolution_high  0.8256 
 
loop_ 
 _symmetry_equiv_pos_as_xyz 
 'x, y, z' 
 '-x+1/2, -y, z+1/2' 
 '-x, y+1/2, -z+1/2' 
 'x+1/2, -y+1/2, -z' 
 
_cell_length_a     7.7171 
_cell_length_b    11.1548 
_cell_length_c    15.9646 
_cell_angle_alpha  90.000 
_cell_angle_beta   90.000 
_cell_angle_gamma  90.000 
 
_shelx_F_squared_multiplier     1.000 
 
loop_ 
 _refln_index_h 
 _refln_index_k 
 _refln_index_l 
 _refln_F_squared_calc 
 _refln_F_squared_meas 
 _refln_F_squared_sigma 
 _refln_observed_status 
   2   0   0    19567.01    19120.68   1391.57 o 
   4   0   0     6622.14     6809.04    380.35 o 
   6   0   0       45.58      190.68    113.31 o 
   8   0   0     6277.87     5790.51    591.20 o 
   1   1   0    31455.51    31584.80    931.19 o 
   2   1   0    74188.82    73012.62   2335.42 o 
   3   1   0    75915.05    76843.28   3712.19 o 
   4   1   0    15707.69    16309.97    702.14 o 
   5   1   0     8890.71     8782.91    344.88 o 
   6   1   0      128.86      215.91     38.02 o 
   7   1   0    29850.59    29836.89   1584.83 o 
   8   1   0      241.45      270.78    164.49 o 
   9   1   0     5333.48     6020.22    654.88 o 
   0   2   0    75622.84    75625.73   2349.54 o 
   1   2   0    97756.91    94865.25   2512.02 o 
   2   2   0    16070.32    16413.03    400.64 o 
   3   2   0     1546.55     1934.09    110.93 o 
   4   2   0     3242.31     3306.97    177.87 o 
   5   2   0     2521.60     2467.57    174.56 o 
   6   2   0     8289.38     8493.21    718.89 o 
   7   2   0      852.91      910.43    191.70 o 
   8   2   0      606.42      543.79    184.52 o 
   9   2   0     6164.66     6896.07    717.70 o 
   1   3   0      589.98      702.34     29.39 o 
   2   3   0    68315.01    68029.12   1720.27 o 
   3   3   0      132.05      284.76     47.17 o 
   4   3   0     9450.48     9822.30    443.80 o 
   5   3   0      347.64      373.53     77.62 o 
   6   3   0     6997.28     6678.35    594.80 o 
   7   3   0    20766.20    20483.49   1607.92 o 
   8   3   0    19943.84    20502.66   1649.35 o 
   9   3   0    10431.83    10687.03    991.90 o 
   0   4   0     2759.32     2895.45    119.82 o 
   1   4   0    54340.23    55542.16   1311.66 o 
   2   4   0      321.75      393.61     26.48 o 
   3   4   0      572.43      763.30     44.06 o 
   4   4   0    10649.18    10370.96    409.76 o 
   5   4   0    27801.53    28877.60   2164.55 o 
   6   4   0     1595.90     1608.10    238.78 o 
   7   4   0     4493.02     4072.87    439.04 o 
   8   4   0       32.33       43.65    123.92 o 
   1   5   0      267.86      308.14     25.39 o 
   2   5   0    14401.66    14930.43    338.42 o 
   3   5   0     1364.16     1419.08     59.46 o 
   4   5   0      465.72      667.80     83.94 o 
   5   5   0     3264.15     3258.30    346.10 o 
   6   5   0    18458.09    19158.16   1504.88 o 
   7   5   0     1976.30     1950.94    296.12 o 
   8   5   0    41988.20    40217.79   3063.85 o 
   0   6   0      629.98      786.86     86.25 o 
   1   6   0    54849.29    55975.68   1272.07 o 
   2   6   0      741.91      739.35     46.61 o 
   3   6   0     3510.28     3609.48    131.04 o 
   4   6   0     1114.73     1198.15     79.03 o 
   5   6   0     2484.85     2427.53    203.41 o 
   6   6   0    13918.79    14913.61   1215.79 o 
   7   6   0      575.71      817.66    203.00 o 
   8   6   0       54.69      115.71    148.74 o 
   1   7   0     6721.04     7073.57    211.75 o 
   2   7   0    36553.83    37206.18    956.26 o 
   3   7   0     1669.93     1811.96    103.37 o 
   4   7   0    22611.01    22139.43    740.15 o 
   5   7   0      157.99      158.50    118.45 o 
   6   7   0     7381.35     7913.64    730.70 o 
   7   7   0    11813.10    11576.58   1015.18 o 
   0   8   0    82081.95    84471.92   3443.03 o 
   1   8   0    26945.02    27943.37    838.92 o 
   2   8   0    12128.93    12130.16    366.73 o 
   3   8   0     7257.99     7019.44    424.96 o 
   4   8   0      515.61      604.48     75.46 o 
   5   8   0     1561.82     1816.06    281.57 o 
   6   8   0     2040.97     1896.51    308.44 o 
   7   8   0     3692.70     4375.66    511.10 o 
   1   9   0    25816.73    26568.14    998.41 o 
   2   9   0        4.84       60.37     50.85 o 
   3   9   0    37626.18    37452.96   1957.38 o 
   4   9   0     4986.78     4886.59    414.39 o 
   6   9   0     1615.89     1988.94    335.83 o 
   0  10   0    70533.03    73719.04   3767.27 o 
   1  10   0     9369.78     9587.00    468.71 o 
   2  10   0    18969.54    19257.33    866.48 o 
   3  10   0     3927.29     4038.98    377.08 o 
   4  10   0      144.09      362.19    101.67 o 
   1  11   0     2667.64     2621.55    187.38 o 
   2  11   0    20012.13    19982.51   1100.81 o 
   3  11   0     3276.48     3517.78    361.16 o 
   4  11   0     2489.79     2531.70    277.80 o 
   0  12   0      301.73      354.48    140.70 o 
   1  12   0    13661.04    13045.67    762.61 o 
   2  12   0     5074.02     5080.86    496.21 o 
   3  12   0       47.80       62.13     93.80 o 
   4  12   0     5965.56     6401.92    564.67 o 
   1  13   0      615.74      652.06    132.08 o 
   2  13   0     1931.64     2072.81    293.21 o 
   1   0   1   128867.30   118778.05   4878.87 o 
   2   0   1    15204.15    15249.84    642.36 o 
   3   0   1     3992.05     4202.65    169.84 o 
   4   0   1    48709.23    50103.03   1806.28 o 
   5   0   1     2036.52     2108.53    129.56 o 
   6   0   1     4536.49     4866.70    331.93 o 
   7   0   1       67.10      166.30     95.42 o 
   8   0   1     5496.39     5792.16    415.27 o 
   9   0   1    13486.17    13888.67   1139.10 o 
  -9   1   1      871.35     1089.47    292.86 o 
  -8   1   1    20177.00    20872.89   1675.19 o 
  -7   1   1     7784.94     7952.84    795.06 o 
  -5   1   1     3454.00     3371.44    385.63 o 
  -3   1   1    28396.31    28283.48   2018.72 o 
  -2   1   1   138606.95   124798.58   6061.62 o 
  -1   1   1     9408.50     9551.95    303.58 o 
   0   1   1     6969.00     7082.41    174.76 o 
   1   1   1     8766.47     9000.29    253.72 o 
   2   1   1   142747.48   127756.23   6400.49 o 
   3   1   1    27590.51    27487.23   1071.55 o 
   4   1   1    10746.55    10586.54    332.61 o 
   5   1   1     4520.13     4419.76    186.64 o 
   6   1   1    22266.46    21123.66   1235.73 o 
   7   1   1     9584.33     9654.14    555.48 o 
   8   1   1    20229.37    20482.94   1126.31 o 
   9   1   1      472.03      655.90    226.96 o 
  -9   2   1    11784.97    12404.50   1076.11 o 
  -8   2   1     1926.17     1873.57    324.02 o 
  -7   2   1     1619.64     1633.60    264.96 o 
  -6   2   1     5112.93     5169.01    462.83 o 
  -5   2   1    18831.40    18497.43    966.07 o 
  -3   2   1    28313.67    27734.61    831.43 o 
  -2   2   1    32663.53    32761.55    791.60 o 
  -1   2   1    51084.95    51670.65   1399.28 o 
   0   2   1   103602.03    97636.41   2419.21 o 
   1   2   1    52167.93    52233.78   1159.03 o 
   2   2   1    28407.08    28648.82    920.24 o 
   3   2   1    22046.61    22114.03   1086.74 o 
   4   2   1     4403.20     4757.26    201.06 o 
   5   2   1    17658.53    17719.16    771.94 o 
   6   2   1     4507.34     4392.59    282.01 o 
   7   2   1     1428.32     1438.47    231.42 o 
   8   2   1     1926.76     2076.23    312.03 o 
   9   2   1     9809.44    10628.67   1017.41 o 
  -9   3   1     6302.73     6614.50    704.69 o 
  -8   3   1     9320.31     9818.20    889.20 o 
  -7   3   1    22574.85    21914.95   1661.67 o 
  -6   3   1    12384.02    11984.63    905.29 o 
  -5   3   1    15552.30    15705.93   1071.84 o 
  -4   3   1     9004.83     8965.68    340.30 o 
  -3   3   1    26967.45    26298.16    678.50 o 
  -2   3   1     7250.55     7471.96    274.79 o 
  -1   3   1    54051.17    55346.91   1377.39 o 
   0   3   1       36.92      103.18     16.14 o 
   1   3   1    60364.39    61572.25   1253.69 o 
   2   3   1     9908.37    10028.37    218.65 o 
   3   3   1    21212.99    21152.79    893.41 o 
   4   3   1    11261.74    11209.65    449.99 o 
   5   3   1    10823.27    11316.41   1032.30 o 
   6   3   1     9454.31     9647.55    867.98 o 
   7   3   1    20598.76    20063.28   1624.36 o 
   8   3   1     9647.61     9418.36    853.60 o 
   9   3   1     6114.37     6358.78    677.30 o 
  -8   4   1     4801.58     4704.13    492.78 o 
  -7   4   1     2868.98     2884.47    368.18 o 
  -6   4   1     7494.99     7439.18    660.35 o 
  -5   4   1     9429.28     9851.92    796.77 o 
  -3   4   1     7713.33     7882.43    299.12 o 
  -2   4   1    27587.64    27848.07    727.84 o 
  -1   4   1    16350.45    17434.73    432.60 o 
   0   4   1    93866.50    96444.33   2139.44 o 
   1   4   1    19672.75    20214.78    436.01 o 
   2   4   1    21834.42    22276.18    529.41 o 
   3   4   1    10368.53    10345.22    234.81 o 
   4   4   1     1415.32     1541.02     74.83 o 
   5   4   1     9052.66     9305.39    781.71 o 
   6   4   1     6695.90     7373.11    651.80 o 
   7   4   1     3047.55     3166.38    360.47 o 
   8   4   1     3563.51     3287.40    429.11 o 
  -8   5   1     1215.44     1473.90    284.48 o 
  -7   5   1    28391.92    26902.35   2127.92 o 
  -6   5   1     1208.16     1544.08    239.29 o 
  -5   5   1     4250.40     4647.47    496.72 o 
  -4   5   1    15685.93    15840.45    599.45 o 
  -3   5   1    16156.47    16340.12    469.40 o 
  -2   5   1     1867.81     1989.17     88.71 o 
  -1   5   1    27005.08    27955.34    626.00 o 
   0   5   1    14011.00    14591.54    363.99 o 
   1   5   1    25621.43    26635.39    626.59 o 
   2   5   1     2727.11     2808.72     76.31 o 
   3   5   1    19263.74    19103.17    475.90 o 
   4   5   1    15360.28    15401.95    525.69 o 
   5   5   1     5849.10     5886.85    343.63 o 
   6   5   1     1100.93     1346.73    227.48 o 
   7   5   1    28985.08    28081.85   2122.96 o 
   8   5   1      827.44      852.40    228.51 o 
  -8   6   1     3441.34     3360.83    451.53 o 
  -7   6   1     2548.04     2574.15    332.74 o 
  -6   6   1     3239.63     3186.92    394.71 o 
  -5   6   1     8456.20     8734.10    518.31 o 
  -3   6   1      239.08      308.75     34.43 o 
  -2   6   1    36602.70    37284.59   1075.62 o 
  -1   6   1     6253.45     6359.51    160.45 o 
   0   6   1    66588.60    67770.20   1707.10 o 
   1   6   1     5058.30     5321.56    155.86 o 
   2   6   1    47912.04    47724.07   1159.49 o 
   3   6   1      817.15      711.88    139.84 o 
   4   6   1     2856.45     2880.91    155.79 o 
   5   6   1     7721.75     7654.47    476.81 o 
   6   6   1     3785.20     4019.64    412.51 o 
   7   6   1     1649.81     1719.01    297.48 o 
   8   6   1     4220.35     3887.84    455.30 o 
  -7   7   1     7223.47     6677.83    662.58 o 
  -6   7   1     6906.99     6924.48    714.79 o 
  -5   7   1    10851.32    10806.52    672.66 o 
  -3   7   1    24742.86    25344.06    882.71 o 
  -2   7   1    20657.44    21623.97    564.01 o 
  -1   7   1     9577.89     9891.83    255.49 o 
   0   7   1    14134.80    14313.53    390.79 o 
   1   7   1     7272.08     7490.89    246.06 o 
   2   7   1    20089.53    20816.76    600.91 o 
   3   7   1    27871.13    27674.69    889.37 o 
   4   7   1      880.49     1016.93     82.70 o 
   5   7   1    12417.35    12005.52    948.77 o 
   6   7   1     9519.52     9008.76    743.54 o 
   7   7   1     6419.52     6611.08    660.35 o 
  -7   8   1       85.67      320.93    175.10 o 
  -6   8   1     3558.27     3728.15    430.31 o 
  -5   8   1     2489.24     2762.26    358.42 o 
  -4   8   1     9371.67     9127.68    505.64 o 
  -2   8   1     8506.72     8802.62    315.88 o 
  -1   8   1    38307.23    39668.82   1188.40 o 
   0   8   1    17044.30    17822.94    551.83 o 
   1   8   1    40403.36    41047.41   1190.47 o 
   2   8   1     9689.69     9939.77    297.60 o 
   3   8   1    13024.64    13145.09    596.73 o 
   4   8   1     8192.23     8258.74    418.87 o 
   5   8   1     2996.14     2959.27    362.53 o 
   6   8   1     2994.27     3046.05    399.16 o 
   7   8   1      244.93      467.62    189.82 o 
  -4   9   1     8438.53     8460.86    713.42 o 
  -3   9   1     4760.78     5072.43    346.66 o 
  -2   9   1    26277.15    27202.74   1183.89 o 
  -1   9   1     9421.36     9603.69    418.63 o 
   0   9   1     3381.51     3596.05    187.23 o 
   1   9   1    10636.67    10852.66    425.85 o 
   2   9   1    26439.41    27120.11   1022.55 o 
   3   9   1     5368.42     5540.15    349.49 o 
   4   9   1    10216.97     9992.44    730.36 o 
   5   9   1     6192.90     6314.96    498.60 o 
   6   9   1     7070.00     7141.18    707.77 o 
  -4  10   1     8806.23     9163.49    725.40 o 
  -2  10   1     1950.27     2077.61    165.04 o 
  -1  10   1    30901.70    31819.92   1367.30 o 
   0  10   1     7591.56     7747.29    341.17 o 
   1  10   1    30768.89    31296.22   1178.89 o 
   2  10   1     2292.67     2320.45    165.83 o 
   3  10   1     4525.82     4803.75    435.62 o 
   4  10   1     9327.79     9020.91    728.48 o 
   5  10   1     2049.48     2159.93    221.32 o 
  -4  11   1     6299.82     6783.96    566.39 o 
  -3  11   1     5757.86     6007.38    536.26 o 
  -2  11   1     7182.25     7086.18    490.74 o 
  -1  11   1     2912.24     3121.24    227.51 o 
   0  11   1      615.95      679.42     99.76 o 
   1  11   1     3973.83     4332.00    242.75 o 
   2  11   1     8823.57     9078.98    511.82 o 
   3  11   1     6218.65     6084.75    537.63 o 
   4  11   1     6439.11     6440.94    569.29 o 
   5  11   1      436.69      474.98    115.71 o 
  -4  12   1      473.80      534.72    145.32 o 
  -3  12   1     4273.46     4202.27    410.28 o 
  -1  12   1     4942.10     4904.05    365.79 o 
   0  12   1    14687.90    15209.95    874.88 o 
   1  12   1     5715.11     5614.96    400.95 o 
   2  12   1     2318.24     2404.76    225.58 o 
   3  12   1     3974.46     3859.77    400.01 o 
   4  12   1      160.30      306.90    125.29 o 
  -1  13   1     1383.84     1498.85    188.30 o 
   0  13   1      961.45     1054.96    156.71 o 
   1  13   1     2014.09     1966.24    250.24 o 
   2  13   1      796.09      896.56    190.51 o 
   0   0   2    47506.05    36518.33   1898.26 o 
   1   0   2      225.50      303.07     21.19 o 
   2   0   2     4645.74     4514.44    159.50 o 
   3   0   2    20784.96    20591.13    674.16 o 
   4   0   2    18731.75    19114.50    708.51 o 
   5   0   2    61932.87    60897.82   2547.05 o 
   6   0   2     7232.93     7665.17    471.90 o 
   7   0   2      811.80      957.06    146.63 o 
   8   0   2      863.23      960.06    266.68 o 
   9   0   2      521.17      605.92    207.28 o 
  -9   1   2     6032.60     6652.67    757.23 o 
  -8   1   2     8337.76     8329.58    793.35 o 
  -7   1   2    26765.71    28180.10   1989.79 o 
  -6   1   2    13384.70    13173.55   1190.45 o 
  -4   1   2    15914.19    15301.30   1037.26 o 
  -3   1   2    15378.12    15359.01    653.18 o 
  -2   1   2    48704.52    46680.28   1292.65 o 
  -1   1   2     6888.00     6924.06    228.50 o 
   0   1   2    16626.50    15929.97    586.52 o 
   1   1   2     9285.98     8709.20    340.14 o 
   2   1   2    42931.61    41665.49   1576.39 o 
   3   1   2    18222.56    16267.34    897.09 o 
   4   1   2    13092.10    12710.26    502.18 o 
   5   1   2     9131.26     9089.70    445.89 o 
   6   1   2    15933.08    15667.50    844.49 o 
   7   1   2    24258.50    23671.55   1357.67 o 
   8   1   2     7403.13     7727.69    497.66 o 
   9   1   2     6743.12     7158.47    671.48 o 
  -9   2   2     3298.72     3429.81    504.08 o 
  -8   2   2     6376.16     6018.50    589.32 o 
  -6   2   2     6270.15     6324.38    555.09 o 
  -5   2   2    37606.96    37382.45   2698.59 o 
  -4   2   2    54129.20    53553.36   1511.29 o 
  -3   2   2     7165.74     7324.33    212.61 o 
  -2   2   2    20596.89    20696.89    676.86 o 
   0   2   2    87309.13    84039.30   2256.14 o 
   1   2   2    21295.34    22197.02    565.36 o 
   2   2   2    24645.45    24496.18    621.99 o 
   3   2   2     5645.94     5599.49    229.97 o 
   4   2   2    48938.43    49334.10   1890.31 o 
   5   2   2    35263.46    35900.28   1531.64 o 
   6   2   2     5366.19     5391.63    387.52 o 
   7   2   2     2472.46     2416.95    191.42 o 
   8   2   2     3939.89     4284.95    493.13 o 
   9   2   2     3803.64     4040.01    471.22 o 
  -9   3   2      112.38      175.27    184.69 o 
  -8   3   2     7151.00     7194.24    698.70 o 
  -7   3   2     9948.35     9718.92    802.59 o 
  -6   3   2    11591.24    11850.95    898.96 o 
  -5   3   2     9945.29     9726.80    791.30 o 
  -4   3   2    22362.49    21683.64    653.72 o 
  -3   3   2    86493.81    83626.49   2290.60 o 
  -2   3   2    16637.53    17231.02    552.06 o 
   0   3   2     5329.97     5632.22    146.59 o 
   1   3   2    10921.29    11292.40    253.85 o 
   2   3   2    18805.05    19086.93    475.54 o 
   3   3   2    86112.60    86147.37   2695.81 o 
   4   3   2    17961.10    17597.93    646.47 o 
   5   3   2     9356.01     9425.98    423.78 o 
   6   3   2    10241.85     9920.31    575.84 o 
   7   3   2     7466.79     7649.02    725.91 o 
   8   3   2     6192.24     6262.07    623.38 o 
   9   3   2       65.47      148.06    167.40 o 
  -8   4   2     1165.22     1010.90    247.16 o 
  -7   4   2     4371.03     4270.23    484.23 o 
  -6   4   2    21683.26    21558.24   1626.41 o 
  -4   4   2    15446.71    14853.17    511.68 o 
  -3   4   2     5838.15     5869.14    184.45 o 
  -2   4   2    15157.04    15270.98    452.52 o 
  -1   4   2    90083.41    89959.77   2325.31 o 
   0   4   2    11921.85    11990.01    270.62 o 
   1   4   2    85512.76    84141.05   1931.43 o 
   2   4   2    19159.52    19039.77    406.37 o 
   3   4   2     4522.66     4576.50    143.45 o 
   4   4   2    15250.28    15187.90    508.50 o 
   5   4   2      823.16      971.05     73.53 o 
   6   4   2    19229.79    19960.07   1593.55 o 
   7   4   2     4457.29     4633.95    462.32 o 
   8   4   2      616.93      620.82    188.45 o 
  -8   5   2     4085.93     3867.47    477.04 o 
  -7   5   2     3347.34     3402.76    411.48 o 
  -6   5   2     9111.33     8927.80    799.00 o 
  -5   5   2     5344.40     5078.98    355.62 o 
  -4   5   2    37667.83    38263.53   1400.19 o 
  -3   5   2    36080.53    36823.53   1105.58 o 
  -2   5   2    34828.77    35943.00    864.18 o 
  -1   5   2      210.57      351.48     29.67 o 
   0   5   2     9711.80    10119.60    260.35 o 
   2   5   2    35318.77    35458.95    814.50 o 
   3   5   2    36861.40    37188.57    952.78 o 
   4   5   2    39296.36    38843.07   1389.18 o 
   5   5   2     5343.60     5357.36    251.89 o 
   6   5   2     9130.93     9414.93    787.70 o 
   7   5   2     3294.99     3282.26    389.23 o 
   8   5   2     3796.46     3671.83    438.87 o 
  -8   6   2     1124.84     1067.04    269.07 o 
  -7   6   2      440.99      383.92    170.31 o 
  -6   6   2    11264.30    10844.68   1020.14 o 
  -5   6   2    10328.45    10072.46    583.21 o 
  -4   6   2    16689.57    17332.28   1021.27 o 
  -3   6   2     8562.16     8757.04    626.31 o 
  -2   6   2     9603.08    10225.41    278.16 o 
  -1   6   2    43584.10    45079.09   1266.02 o 
   0   6   2    34142.60    34484.98    885.17 o 
   1   6   2    52846.32    54314.53   1147.10 o 
   2   6   2     7014.54     7562.02    321.60 o 
   3   6   2    12559.49    12347.79    342.20 o 
   4   6   2    19777.52    19458.61    801.29 o 
   5   6   2     8884.98     8925.06    525.58 o 
   6   6   2    13619.35    13915.89   1041.71 o 
   7   6   2      304.11      349.01    162.95 o 
   8   6   2     1478.70     1558.29    281.91 o 
  -7   7   2     3737.50     3622.02    482.17 o 
  -6   7   2    12794.21    12044.71   1017.41 o 
  -5   7   2     6274.37     5986.79    415.75 o 
  -3   7   2    18721.14    19107.03    650.56 o 
  -2   7   2     6002.73     6265.21    248.66 o 
  -1   7   2    20933.39    21795.69    605.90 o 
   0   7   2     8298.92     8429.93    245.31 o 
   1   7   2    23488.07    24198.09    608.42 o 
   2   7   2     8038.66     8329.16    224.15 o 
   3   7   2    18837.05    18842.05    583.27 o 
   4   7   2    14857.15    14170.35    626.62 o 
   6   7   2    11648.81    11608.93   1003.03 o 
   7   7   2     4863.21     5381.09    526.50 o 
  -7   8   2      145.71      213.27    162.61 o 
  -6   8   2     2963.00     2655.45    359.79 o 
  -5   8   2    27524.74    27413.45   2141.62 o 
  -4   8   2     8453.19     8467.02    806.87 o 
  -3   8   2     7941.94     8067.62    406.24 o 
  -2   8   2    12890.25    13450.51    673.87 o 
  -1   8   2     1379.09     1450.58     86.27 o 
   0   8   2    13656.74    13979.31    443.86 o 
   2   8   2    15539.58    15820.16    479.89 o 
   3   8   2     7954.67     8079.36    392.76 o 
   4   8   2     9904.40     9508.90    789.93 o 
   5   8   2    27895.87    27833.47   1469.11 o 
   6   8   2     1942.71     2211.97    337.54 o 
   7   8   2      821.57      997.38    239.63 o 
  -4   9   2     4305.54     4480.42    375.88 o 
  -3   9   2      615.70      698.70    110.90 o 
  -2   9   2    16012.39    16428.67    778.21 o 
  -1   9   2     2615.95     2831.81    178.31 o 
   0   9   2     6769.66     7465.72    324.97 o 
   1   9   2     1918.06     2191.84    143.99 o 
   2   9   2    18227.30    17882.66    677.78 o 
   3   9   2     1126.60     1279.29    217.21 o 
   4   9   2     4435.58     4308.22    389.40 o 
   5   9   2     4839.25     4646.79    393.17 o 
   6   9   2     6913.45     7180.72    707.77 o 
  -4  10   2     9070.45     9358.79    671.65 o 
  -3  10   2     5740.92     5759.19    508.70 o 
  -2  10   2     7790.55     7961.26    437.78 o 
  -1  10   2      907.38      992.94    116.06 o 
   0  10   2     5325.10     5834.32    319.98 o 
   1  10   2     1267.20     1347.63    112.19 o 
   2  10   2     9609.38     9655.40    443.06 o 
   3  10   2     5832.09     5852.13    513.32 o 
   4  10   2     7171.24     7159.49    667.03 o 
   5  10   2    11576.04    11153.29    864.55 o 
  -3  11   2     8008.61     8281.82    745.94 o 
  -2  11   2     4936.50     5058.78    434.76 o 
  -1  11   2     5301.19     5651.57    371.12 o 
   0  11   2     2879.79     3051.04    211.74 o 
   1  11   2     4689.32     5022.89    362.27 o 
   2  11   2     3888.99     3827.93    304.25 o 
   3  11   2     9767.11     9911.14    767.68 o 
   4  11   2     1896.75     1899.59    236.55 o 
   5  11   2     6831.95     7188.08    597.37 o 
  -4  12   2     8334.71     8878.33    661.90 o 
  -2  12   2     7553.67     7178.49    741.32 o 
  -1  12   2     3509.47     3603.33    277.07 o 
   0  12   2    12590.97    12596.46    746.93 o 
   1  12   2     2715.01     2874.03    261.80 o 
   2  12   2    10135.34     9897.04    567.75 o 
   3  12   2      502.35      560.91    150.11 o 
   4  12   2     6944.04     6459.60    640.33 o 
  -2  13   2     4031.92     4040.18    451.02 o 
  -1  13   2      800.59      804.06    138.39 o 
   0  13   2     1198.46     1340.62    174.40 o 
   1  13   2      210.85      156.08     93.79 o 
   2  13   2     4719.92     4767.12    469.85 o 
   1   0   3      166.10      269.21     41.25 o 
   2   0   3     6075.48     6211.83    197.22 o 
   3   0   3    25475.14    25550.65    760.44 o 
   4   0   3    30992.91    31053.50   1141.55 o 
   5   0   3    10130.36    10118.23    460.11 o 
   6   0   3    35077.73    36100.83   1909.98 o 
   7   0   3       30.24      371.77    200.95 o 
   8   0   3     2668.34     2564.05    415.42 o 
   9   0   3     1155.06     1144.58    278.49 o 
  -9   1   3     2967.22     3304.34    479.95 o 
  -8   1   3     2625.26     2685.41    430.82 o 
  -7   1   3     7902.92     8423.55    767.68 o 
  -6   1   3    14205.27    14466.01   1169.57 o 
  -5   1   3     3751.45     4201.25    400.53 o 
  -4   1   3    17355.48    17193.80    703.21 o 
  -3   1   3    78670.88    77327.76   2928.81 o 
  -2   1   3     8478.62     8482.11    232.48 o 
   0   1   3     9812.31     9976.15    340.04 o 
   1   1   3     7809.17     7088.35    229.00 o 
   2   1   3    11927.35    10689.77    749.87 o 
   3   1   3    70824.41    65982.15   2643.49 o 
   4   1   3    20620.95    20412.96    582.06 o 
   5   1   3     3300.61     3318.33    253.30 o 
   6   1   3    13568.54    13984.02   1038.80 o 
   7   1   3     7984.21     7672.41    497.33 o 
   8   1   3     3122.17     3122.47    262.08 o 
   9   1   3     1733.08     1836.09    277.46 o 
  -9   2   3     1517.71     1848.24    379.82 o 
  -8   2   3      495.61      592.92    231.07 o 
  -7   2   3     8509.42     9071.06    762.54 o 
  -6   2   3    20787.78    21224.81   1548.87 o 
  -5   2   3    22745.97    22497.10   1132.88 o 
  -4   2   3    57602.55    56026.38   1585.28 o 
  -3   2   3    12145.64    12121.99    350.06 o 
  -2   2   3     2441.90     2479.28     81.56 o 
  -1   2   3    32725.69    32681.29    970.88 o 
   0   2   3    11182.65    11591.90    388.75 o 
   1   2   3    40180.54    39067.33   1064.31 o 
   2   2   3     2033.29     2045.40     82.61 o 
   3   2   3    16497.23    14657.03   1055.40 o 
   4   2   3    54508.20    52576.29   1751.21 o 
   5   2   3    19739.20    19430.16   1122.96 o 
   6   2   3    17678.20    18392.18   1046.45 o 
   7   2   3     7300.82     7162.67    461.64 o 
   8   2   3     1110.83     1088.30    134.19 o 
   9   2   3     1766.10     2079.83    327.44 o 
  -6   3   3    11050.31    10815.75    846.75 o 
  -5   3   3    18753.19    18816.77   1104.97 o 
  -4   3   3    44830.20    44878.49   1315.53 o 
  -3   3   3    24648.59    25120.02    713.96 o 
  -2   3   3    59489.26    58057.17   1424.33 o 
  -1   3   3    27803.22    27718.50    649.02 o 
   0   3   3      886.01      947.87     40.38 o 
   1   3   3    25474.92    25721.32    642.34 o 
   2   3   3    54709.45    53989.78   1413.41 o 
   3   3   3    21271.07    22102.51    710.34 o 
   4   3   3    44455.25    44231.89   1441.01 o 
   5   3   3    22292.32    22066.19   1093.90 o 
   6   3   3     8792.93     8925.06    534.40 o 
   7   3   3     8192.07     7786.53    455.85 o 
   8   3   3     1410.10     1307.53    232.96 o 
  -8   4   3     1849.67     1814.35    345.41 o 
  -6   4   3     9047.68     9432.56    873.11 o 
  -5   4   3    61836.25    59207.52   3026.45 o 
  -4   4   3     4104.46     4165.32    182.76 o 
  -3   4   3    24249.84    24745.63    704.41 o 
  -2   4   3    38457.07    38423.52    994.32 o 
  -1   4   3    12091.28    12482.62    363.34 o 
   0   4   3    32346.61    33052.49    792.99 o 
   1   4   3    14429.04    14881.18    344.83 o 
   2   4   3    38753.57    38436.81    920.51 o 
   3   4   3    22018.62    21979.47    568.90 o 
   4   4   3     5030.07     5127.15    188.79 o 
   5   4   3    59972.02    58359.48   3015.89 o 
   6   4   3    10511.30    10536.15    575.21 o 
   7   4   3     2931.87     3157.31    364.07 o 
   8   4   3     2383.13     2345.82    313.40 o 
  -8   5   3     4376.06     4233.43    540.54 o 
  -6   5   3     8058.51     8014.98    734.81 o 
  -5   5   3    26626.52    25276.29   1360.68 o 
  -4   5   3    12303.30    12284.03    503.13 o 
  -3   5   3    27722.58    27787.32   1103.07 o 
  -2   5   3    49199.89    49429.77   1296.30 o 
  -1   5   3     1796.54     1856.15     62.60 o 
   0   5   3    25853.02    26758.90    587.22 o 
   1   5   3     1487.13     1522.45     55.90 o 
   2   5   3    51556.19    51723.43   1287.87 o 
   3   5   3    29976.54    30233.01    815.22 o 
   4   5   3    14035.22    13714.29    567.90 o 
   5   5   3    25787.84    25113.84   1326.66 o 
   6   5   3     8393.64     8183.09    467.69 o 
   7   5   3     1603.06     1579.51    263.42 o 
   8   5   3     5254.64     5161.14    520.34 o 
  -8   6   3     3305.93     3501.87    446.40 o 
  -7   6   3     9687.44     9056.17    954.59 o 
  -6   6   3     4211.45     3908.04    426.54 o 
  -5   6   3    30711.80    30082.84   1670.76 o 
  -4   6   3    20375.89    20558.01   1074.84 o 
  -3   6   3    13140.90    13483.65    466.66 o 
  -2   6   3    14671.22    15529.53    448.91 o 
  -1   6   3    11261.56    11356.49    318.43 o 
   0   6   3     5448.46     5679.97    154.27 o 
   1   6   3     9691.58     9941.94    260.10 o 
   2   6   3    15284.19    15562.06    447.24 o 
   3   6   3    12564.62    13158.22    455.91 o 
   4   6   3    18963.47    18725.82    830.18 o 
   5   6   3    32662.41    32370.76   1641.41 o 
   6   6   3     3711.78     3617.40    239.85 o 
   7   6   3    14079.26    13338.04    989.51 o 
   8   6   3     2186.33     2350.44    369.03 o 
  -7   7   3    13758.74    13028.57   1056.60 o 
  -6   7   3     2466.70     2832.27    365.78 o 
  -5   7   3     4418.76     4174.37    429.62 o 
  -4   7   3    22021.84    21323.97   1211.77 o 
  -3   7   3    24061.50    24655.28    895.61 o 
  -2   7   3    15001.26    15455.23    558.64 o 
  -1   7   3     4570.74     4743.99    182.63 o 
   0   7   3     1228.80     1238.36     61.32 o 
   1   7   3     6101.47     6296.92    187.81 o 
   2   7   3    16225.97    16693.92    470.33 o 
   3   7   3    28301.63    28873.18    882.14 o 
   4   7   3    22678.21    22570.67    948.68 o 
   5   7   3     2892.90     2985.44    222.67 o 
   6   7   3     2277.59     2736.59    352.43 o 
   7   7   3    11331.96    10497.38   1004.40 o 
  -7   8   3     4816.72     4437.28    536.77 o 
  -6   8   3    13452.47    13216.00   1227.60 o 
  -4   8   3    24052.73    22752.12   1917.39 o 
  -3   8   3    11104.14    11311.60    523.56 o 
  -2   8   3     1243.19     1297.77    266.50 o 
  -1   8   3      694.47      788.73     78.71 o 
   0   8   3      717.27      848.93     65.83 o 
   1   8   3      933.12     1084.26     82.85 o 
   2   8   3     2169.86     2168.38    107.91 o 
   3   8   3     8274.66     8923.52    845.04 o 
   4   8   3    26843.63    25606.15   1326.12 o 
   5   8   3     2640.32     2780.95    213.43 o 
   6   8   3    16037.27    16438.69   1251.22 o 
   7   8   3     4821.61     4915.35    541.91 o 
  -4   9   3     1601.58     1719.87    194.61 o 
  -3   9   3    20034.07    20318.94   1102.50 o 
  -2   9   3     4774.60     4944.17    256.56 o 
   0   9   3     3219.17     3357.17    180.42 o 
   1   9   3     2843.35     3040.87    171.62 o 
   2   9   3     3395.13     3610.58    207.53 o 
   3   9   3    20099.17    19621.68   1520.63 o 
   4   9   3     2069.39     2120.74    226.28 o 
   5   9   3     2479.82     2404.76    199.32 o 
   6   9   3     7092.29     7119.10    704.52 o 
  -4  10   3    11292.02    11636.66    811.49 o 
  -3  10   3     4752.55     5123.31    478.92 o 
  -1  10   3     2923.71     3048.45    206.90 o 
   0  10   3     1797.50     1966.14    160.39 o 
   2  10   3     1168.99     1361.36    141.80 o 
   3  10   3     5891.55     5676.52    490.73 o 
   4  10   3     9114.46     8833.14    814.23 o 
   5  10   3     2355.71     2293.61    249.90 o 
  -4  11   3     9548.25     9360.85    797.29 o 
  -3  11   3     8712.54     8838.79    682.61 o 
  -2  11   3     2294.05     2446.98    294.92 o 
  -1  11   3    13533.36    13934.92    717.26 o 
   0  11   3     4272.20     4513.64    277.64 o 
   1  11   3    10514.48    10553.73    573.10 o 
   2  11   3     2646.05     2458.78    222.22 o 
   3  11   3     6421.69     6904.46    664.46 o 
   4  11   3    11368.86    10755.16    830.15 o 
   5  11   3      994.33     1039.49    172.36 o 
  -4  12   3     7926.46     8198.46    645.63 o 
  -3  12   3     1233.87     1087.41    200.95 o 
  -2  12   3     6459.48     5974.52    591.89 o 
  -1  12   3    10491.13    10453.79    687.33 o 
   0  12   3       75.88       38.93     77.34 o 
   1  12   3    12822.13    12674.82    705.72 o 
   2  12   3     7154.86     6794.75    444.97 o 
   3  12   3     1213.50     1161.01    205.91 o 
   4  12   3     7027.00     6749.72    645.29 o 
  -2  13   3    10947.97    10603.50    866.27 o 
  -1  13   3     6795.20     6701.36    453.98 o 
   0  13   3     3332.27     3319.19    288.22 o 
   1  13   3     6115.51     6178.57    444.73 o 
   2  13   3     9655.72     9404.80    617.21 o 
   0   0   4     4541.82     4565.29    207.48 o 
   1   0   4     7117.16     7039.07    235.10 o 
   2   0   4    12595.32    12389.22    423.12 o 
   3   0   4      463.03      590.34     40.33 o 
   4   0   4    17198.96    17045.94    647.60 o 
   5   0   4    32908.46    32881.80   1398.23 o 
   6   0   4    13804.29    13548.14    610.71 o 
   7   0   4    27132.75    29949.09   2389.64 o 
   8   0   4      491.55      487.82    233.64 o 
   9   0   4    11421.82    11047.33   1038.80 o 
  -9   1   4     1586.53     1748.28    390.26 o 
  -8   1   4     2321.80     2465.12    427.23 o 
  -7   1   4      329.39      371.26    186.74 o 
  -6   1   4     1116.24     1017.23    227.31 o 
  -5   1   4    26481.58    26815.40   2111.66 o 
  -4   1   4    32420.10    31853.75   1158.66 o 
  -3   1   4    11994.00    11961.82    339.87 o 
  -2   1   4    39261.87    36175.88    874.10 o 
  -1   1   4    14007.87    13825.43    503.57 o 
   0   1   4     8742.51     8397.64    251.49 o 
   1   1   4    16524.95    15600.25    427.80 o 
   2   1   4    37012.14    36599.00   1185.53 o 
   3   1   4    12132.34    11641.33    556.56 o 
   4   1   4    33385.27    31446.96   1188.03 o 
   5   1   4    27864.69    27810.34   1479.55 o 
   6   1   4     1066.43     1150.71    138.53 o 
   7   1   4      687.14      738.35    119.78 o 
   8   1   4     3200.49     3005.53    259.39 o 
   9   1   4      950.92     1351.35    264.79 o 
  -8   2   4     5549.41     6141.57    680.55 o 
  -6   2   4    18192.51    19171.00   1369.15 o 
  -5   2   4    34555.21    34230.05   1840.99 o 
  -4   2   4     9981.59    10198.96    338.36 o 
  -3   2   4    51487.58    50802.10   1338.91 o 
  -2   2   4    14153.70    14333.08    374.80 o 
  -1   2   4     2887.23     2924.17    110.79 o 
   0   2   4     3754.27     3788.09    123.50 o 
   1   2   4     3049.34     2974.40    102.59 o 
   2   2   4    18210.98    17482.86    679.91 o 
   3   2   4    48173.75    45199.92   1751.99 o 
   4   2   4    13400.93    12585.08    657.96 o 
   5   2   4    37471.54    35497.52   2355.74 o 
   6   2   4    15566.95    15172.66    907.57 o 
   7   2   4    11194.53    11777.72    685.50 o 
   8   2   4     6139.09     6262.35    408.28 o 
   9   2   4      578.36      642.41    116.35 o 
  -8   3   4     3487.39     3733.45    509.90 o 
  -7   3   4     4727.72     4599.89    524.45 o 
  -6   3   4    13591.87    14271.57   1255.84 o 
  -5   3   4     3479.35     3302.91    262.04 o 
  -4   3   4    10055.18    10141.14    435.59 o 
  -3   3   4    28711.45    28286.65    899.06 o 
  -2   3   4    36418.12    35188.39    799.42 o 
  -1   3   4    24121.33    24098.98    685.11 o 
   0   3   4    79913.51    75565.63   1799.32 o 
   1   3   4    28991.54    28897.89    734.99 o 
   2   3   4    31172.82    30178.83    837.48 o 
   3   3   4    31601.76    30902.53    876.74 o 
   4   3   4    11731.20    11851.91    437.26 o 
   5   3   4     3444.53     3614.40    246.23 o 
   6   3   4    15397.26    15693.30    846.67 o 
   7   3   4     4687.90     4572.08    308.66 o 
   8   3   4     4749.94     4215.38    284.27 o 
  -8   4   4      744.07      715.47    244.77 o 
  -7   4   4     4115.84     4172.49    550.81 o 
  -6   4   4    21254.27    21342.50   1189.67 o 
  -5   4   4     3784.06     3965.53    289.70 o 
  -4   4   4    69954.93    68080.90   2490.68 o 
  -3   4   4    44858.52    44111.50   1327.49 o 
  -2   4   4    23637.51    23677.36    537.83 o 
  -1   4   4     4200.21     4290.11    148.82 o 
   0   4   4     1511.13     1589.21     62.92 o 
   1   4   4     5957.49     6001.62    155.51 o 
   2   4   4    21826.69    21913.31    595.77 o 
   3   4   4    44519.83    44095.77   1126.38 o 
   4   4   4    70053.94    68687.27   2452.18 o 
   5   4   4     3746.70     3712.74    256.36 o 
   6   4   4    22419.71    21417.33   1146.13 o 
   7   4   4     5605.85     5697.43    341.34 o 
   8   4   4      714.49      841.62    196.16 o 
  -8   5   4      556.39      365.27    210.36 o 
  -7   5   4     7916.61     8269.67    791.30 o 
  -6   5   4     5279.90     5266.72    371.26 o 
  -5   5   4     4475.39     4317.82    340.76 o 
  -4   5   4     9712.05     9700.63    456.39 o 
  -3   5   4    32611.53    33273.55   1080.87 o 
  -2   5   4     9520.50     9670.59    278.51 o 
  -1   5   4    88311.36    85736.09   1933.67 o 
   0   5   4     1099.75     1230.10     57.85 o 
   1   5   4    84374.31    84647.67   1921.08 o 
   2   5   4     9920.42    10236.02    319.83 o 
   3   5   4    31088.70    31167.92    951.35 o 
   4   5   4     8794.88     8937.09    422.16 o 
   5   5   4     5424.75     5415.72    318.21 o 
   6   5   4     4602.25     4563.70    308.10 o 
   7   5   4     7922.86     8261.55    482.60 o 
   8   5   4      304.27      387.00    174.25 o 
  -8   6   4     5279.50     4851.33    585.21 o 
  -7   6   4     2718.72     2506.54    359.96 o 
  -6   6   4    19224.14    19049.81   1646.27 o 
  -5   6   4    17901.18    16925.39    967.59 o 
  -4   6   4    30905.72    30006.36   1547.51 o 
  -3   6   4    27294.38    27300.11    929.38 o 
  -2   6   4     5871.82     5952.45    201.28 o 
  -1   6   4     2781.83     2410.69    308.27 o 
   0   6   4     4719.00     4574.57    138.72 o 
   1   6   4     1616.91     1749.98     80.68 o 
   2   6   4     4898.83     5079.30    196.31 o 
   3   6   4    28456.75    28276.11    908.19 o 
   4   6   4    28329.99    28063.99   1212.70 o 
   5   6   4    17093.83    17048.35    925.97 o 
   6   6   4    21580.55    21557.56   1122.41 o 
   7   6   4     1659.05     1734.76    301.59 o 
   8   6   4     4491.56     4905.59    545.16 o 
  -7   7   4      113.84      138.64    155.76 o 
  -6   7   4     7413.54     6821.61    660.87 o 
  -5   7   4    17062.21    15897.64   1312.32 o 
  -4   7   4     4338.88     4384.50    320.64 o 
  -2   7   4    19672.93    19319.34    784.19 o 
  -1   7   4    12832.28    12030.33    848.47 o 
   0   7   4    18192.13    18798.58    508.58 o 
   1   7   4     8408.40     8871.89    339.74 o 
   2   7   4    20999.71    21027.97    584.04 o 
   3   7   4     8496.86     8762.03    323.11 o 
   4   7   4     3796.22     3951.87    224.35 o 
   5   7   4    17221.92    16292.94    890.79 o 
   6   7   4     6806.88     6634.72    408.90 o 
   7   7   4       39.04      125.29    143.44 o 
  -7   8   4     6673.45     5995.57    654.88 o 
  -3   8   4     3491.32     3435.06    202.33 o 
  -2   8   4     8685.39     8686.54    387.91 o 
  -1   8   4     3875.32     3887.93    251.83 o 
   0   8   4     2289.24     2522.67    145.72 o 
   1   8   4     5062.60     5134.51    204.99 o 
   2   8   4     6222.50     6619.97    323.97 o 
   3   8   4     2294.74     2404.71    176.48 o 
   4   8   4     2586.77     2581.25    208.05 o 
   5   8   4    17224.95    16952.56    934.78 o 
   6   8   4    10644.55    10440.45    607.45 o 
   7   8   4     6685.46     6176.49    641.36 o 
  -3   9   4     1575.48     1540.49    208.48 o 
  -2   9   4    14430.67    14906.52    821.21 o 
  -1   9   4     2925.00     3175.10    193.45 o 
   0   9   4      593.59      714.72     97.36 o 
   1   9   4     2065.38     2227.99    151.77 o 
   2   9   4    13322.63    13603.32    802.65 o 
   3   9   4     1758.35     1872.03    227.65 o 
   4   9   4    14215.27    13912.12   1086.90 o 
   5   9   4     8233.11     8139.14    500.27 o 
   6   9   4      859.31      869.38    119.47 o 
  -4  10   4     1906.15     1777.72    222.86 o 
  -3  10   4     6739.53     6389.93    496.21 o 
  -2  10   4     8115.90     8461.71    766.99 o 
   0  10   4      248.08      285.12     76.73 o 
   1  10   4      808.38      964.66    117.93 o 
   2  10   4     9298.10     9621.48    479.97 o 
   3  10   4     4021.04     4332.36    474.47 o 
   4  10   4     2137.82     2267.08    255.38 o 
   5  10   4    11450.70    10264.77    824.50 o 
  -4  11   4     4519.04     5085.31    463.51 o 
  -3  11   4     3503.69     3551.33    370.40 o 
  -2  11   4    11907.13    11810.90    893.48 o 
  -1  11   4     1223.02     1318.63    289.87 o 
   0  11   4    22780.37    22691.80   1252.91 o 
   1  11   4      943.19      977.82    145.56 o 
   2  11   4    10102.14     9891.68    635.83 o 
   4  11   4     5538.78     5341.89    490.05 o 
   5  11   4     4168.17     4346.57    416.62 o 
  -3  12   4    15252.71    15770.29   1185.83 o 
  -2  12   4       94.24      224.23    125.81 o 
  -1  12   4     3859.41     3964.31    326.12 o 
   0  12   4      239.73      309.79    106.07 o 
   1  12   4     4488.10     4599.38    337.03 o 
   2  12   4      265.73      349.10    108.31 o 
   3  12   4    14357.97    13588.79   1178.98 o 
  -1  13   4    10882.14    10853.22    676.67 o 
   0  13   4     7981.29     8071.00    539.84 o 
   1  13   4    10539.20    10604.52    671.91 o 
   1   0   5     1211.16     1341.36     67.83 o 
   2   0   5    19455.79    18932.34    643.53 o 
   3   0   5    15109.25    14897.89    462.70 o 
   4   0   5    26013.36    25544.61    851.76 o 
   5   0   5    15297.33    14960.54    668.75 o 
   6   0   5    23544.87    23824.01   1294.16 o 
   7   0   5    17193.39    18710.56   1604.67 o 
   8   0   5    17336.62    19116.57   1647.12 o 
   9   0   5     4199.59     4626.76    591.20 o 
  -9   1   5     8560.19     9407.06   1036.58 o 
  -8   1   5    12261.94    13313.05   1146.98 o 
  -7   1   5     4115.07     4773.62    586.41 o 
  -6   1   5      550.80      820.22    216.18 o 
  -5   1   5     6733.22     6740.31    713.07 o 
  -4   1   5    17480.48    17424.33    563.05 o 
  -3   1   5    26037.01    26177.88    687.45 o 
  -2   1   5     7527.41     7445.19    210.95 o 
  -1   1   5    69207.32    65373.54   1960.30 o 
   0   1   5     7572.85     7481.44    220.12 o 
   1   1   5    68989.92    65823.34   1691.69 o 
   2   1   5     9417.58     9245.19    330.63 o 
   4   1   5    15619.07    15587.01    653.92 o 
   5   1   5     8182.82     8514.46    495.05 o 
   6   1   5      507.82      519.65     97.69 o 
   7   1   5     5426.73     5389.33    367.94 o 
   8   1   5    10855.11    11123.14    701.26 o 
   9   1   5    10333.19    11050.25    963.15 o 
  -8   2   5     8313.48     8212.67    897.76 o 
  -7   2   5    10333.88    10587.76    923.61 o 
  -6   2   5    26817.54    27475.76   2431.40 o 
  -5   2   5     8548.02     8990.68    565.42 o 
  -4   2   5    18157.39    18528.03    810.45 o 
  -3   2   5    13475.44    13140.61    501.15 o 
  -2   2   5    25913.75    25335.65    594.21 o 
  -1   2   5    24783.37    24805.23    710.10 o 
   0   2   5      723.41      814.84     43.34 o 
   1   2   5    22200.98    21669.59    605.57 o 
   2   2   5    21902.18    21076.33    890.45 o 
   3   2   5    17205.44    16224.96    551.82 o 
   4   2   5    18961.16    17693.01   1269.79 o 
   5   2   5    10510.45    10049.86    573.65 o 
   6   2   5    34284.76    33696.29   1705.14 o 
   7   2   5     9399.31     9144.60    581.38 o 
   8   2   5     9534.30     9632.48    599.59 o 
  -8   3   5     2608.34     2869.24    454.79 o 
  -7   3   5     2196.20     2164.38    372.80 o 
  -6   3   5       88.10      204.50    100.72 o 
  -5   3   5     9523.29     9402.18    876.62 o 
  -4   3   5     7588.49     7489.90    405.71 o 
  -3   3   5     8111.20     8099.77    258.91 o 
  -2   3   5    39033.43    37528.84    990.51 o 
  -1   3   5    39552.79    38771.24   1003.99 o 
   0   3   5    71152.22    68671.59   2232.68 o 
   1   3   5    34404.72    33372.03    928.38 o 
   2   3   5    48968.49    46035.15   1217.37 o 
   3   3   5     6630.19     6595.30    272.29 o 
   4   3   5     9585.78     9227.43    354.28 o 
   5   3   5    11105.00    11451.81    614.50 o 
   6   3   5       98.24      146.95     70.81 o 
   7   3   5     2691.45     2827.25    228.52 o 
   8   3   5     3699.54     3365.97    255.93 o 
  -8   4   5      935.86      965.88    278.66 o 
  -7   4   5    13702.58    13188.78   1251.73 o 
  -6   4   5     3570.52     3556.87    297.66 o 
  -5   4   5    20361.94    19877.50   1208.24 o 
  -4   4   5    16578.65    16381.65    842.49 o 
  -3   4   5    29057.29    29016.51    895.33 o 
  -2   4   5      969.92      980.54     46.62 o 
  -1   4   5    14102.35    13646.73    330.91 o 
   0   4   5    58766.58    55036.75   1322.89 o 
   1   4   5    11844.40    11719.11    344.00 o 
   2   4   5     1027.39     1035.71     58.23 o 
   3   4   5    29286.34    29287.76    865.22 o 
   4   4   5    13850.79    13863.85    641.20 o 
   5   4   5    24659.26    24467.91   1204.56 o 
   6   4   5     3799.07     3606.63    262.14 o 
   7   4   5    16283.27    15249.99    823.89 o 
   8   4   5      559.54      615.06    106.55 o 
  -8   5   5     3872.09     4193.71    543.79 o 
  -7   5   5       88.97      104.75    149.94 o 
  -6   5   5      337.13      488.84    124.85 o 
  -5   5   5     3238.43     3256.58    276.87 o 
  -4   5   5     3901.29     3736.95    239.24 o 
  -3   5   5    20337.81    20195.91    698.38 o 
  -2   5   5    48760.01    47513.31   1087.12 o 
  -1   5   5    38666.50    38827.92    918.83 o 
   0   5   5    63739.00    60410.48   1804.47 o 
   1   5   5    39427.61    40234.79    961.16 o 
   2   5   5    40355.05    39364.36   1295.96 o 
   3   5   5    20282.63    19923.56    664.57 o 
   4   5   5     4392.35     4608.46    285.01 o 
   5   5   5     3448.16     3497.40    248.34 o 
   6   5   5      266.58      324.93     83.75 o 
   7   5   5      105.86      224.84     77.45 o 
   8   5   5     3942.24     3970.69    464.54 o 
  -8   6   5      589.69      800.20    266.16 o 
  -7   6   5    12919.95    12136.63   1081.76 o 
  -6   6   5     3736.31     3566.74    414.05 o 
  -5   6   5    22610.50    21799.60   1108.11 o 
  -4   6   5     3014.07     3153.89    395.90 o 
  -3   6   5    25076.48    25183.77    775.21 o 
  -2   6   5     5225.30     5152.92    251.97 o 
  -1   6   5    29260.46    28568.89    933.50 o 
   0   6   5     9448.64     9419.42    316.57 o 
   1   6   5    32294.72    32424.23    925.17 o 
   2   6   5     5842.85     5888.46    205.37 o 
   3   6   5    20147.33    20191.78    746.02 o 
   4   6   5     4105.66     4212.52    276.08 o 
   5   6   5    17325.60    17434.95   1049.06 o 
   6   6   5     2826.52     2823.71    225.93 o 
   7   6   5    12569.36    11881.73    683.16 o 
   8   6   5      635.34      706.91    221.66 o 
  -7   7   5     2430.67     2733.16    383.07 o 
  -6   7   5      876.41      940.55    227.82 o 
  -5   7   5     2089.25     1941.35    295.43 o 
  -4   7   5     4492.40     4506.09    509.73 o 
  -2   7   5    35958.03    34315.47   1164.89 o 
  -1   7   5    16404.13    15879.39    614.84 o 
   0   7   5    16573.93    16527.86    581.21 o 
   1   7   5    15049.43    15520.79    547.53 o 
   2   7   5    29048.15    28791.86    855.68 o 
   3   7   5     5171.00     5312.97    217.88 o 
   4   7   5     4827.71     4670.73    315.43 o 
   5   7   5     1768.36     1820.86    172.13 o 
   6   7   5      902.98      983.91    127.40 o 
   7   7   5     1960.06     1880.39    171.75 o 
  -7   8   5     5627.47     5605.66    708.97 o 
  -3   8   5     7382.14     7347.09    641.36 o 
  -2   8   5     5587.30     5722.28    416.61 o 
  -1   8   5     2811.69     2914.50    195.25 o 
   0   8   5     7936.74     7982.31    409.43 o 
   1   8   5     2834.50     3082.77    193.07 o 
   2   8   5     6859.87     7194.67    346.31 o 
   3   8   5     5196.18     5334.85    299.61 o 
   4   8   5    12205.55    11579.02    673.41 o 
   5   8   5     7101.36     7518.31    467.32 o 
   6   8   5     8580.68     8703.51    527.05 o 
   7   8   5     7924.66     7755.65    449.81 o 
  -3   9   5     8832.36     8556.88    659.84 o 
  -2   9   5     2362.85     2533.62    225.70 o 
  -1   9   5    27629.14    27213.67   1125.57 o 
   0   9   5      684.14      866.56    110.46 o 
   1   9   5    23069.50    23081.34   1116.86 o 
   2   9   5     2201.54     2362.32    212.86 o 
   3   9   5     7202.74     7041.56    661.21 o 
   4   9   5    11604.82    10757.21    873.28 o 
   5   9   5     2865.16     2637.83    225.13 o 
   6   9   5      132.42      110.34     78.53 o 
  -3  10   5      921.77      906.66    173.56 o 
  -2  10   5     9345.38     8955.18    707.77 o 
  -1  10   5      263.38      295.09     91.08 o 
   0  10   5       53.73      111.72     65.42 o 
   1  10   5      326.07      414.84     92.86 o 
   2  10   5     7738.38     7746.87    433.02 o 
   3  10   5     1099.27     1111.72    192.56 o 
   4  10   5     9774.54     9616.57    804.30 o 
   5  10   5     2476.78     2559.26    294.06 o 
  -4  11   5      193.02      246.65    119.99 o 
  -3  11   5     7062.70     7073.22    702.63 o 
  -2  11   5     2079.66     2011.53    300.39 o 
  -1  11   5    18836.84    18592.65   1028.83 o 
   0  11   5     4434.98     4527.29    340.28 o 
   1  11   5    17505.80    17623.95   1026.08 o 
   2  11   5     3073.77     3156.31    257.36 o 
   3  11   5     9904.52    10037.29    758.09 o 
   4  11   5      268.00      423.80    140.53 o 
  -3  12   5     4189.15     4012.11    414.90 o 
  -2  12   5     2708.45     2727.17    337.71 o 
  -1  12   5     3266.82     3525.66    383.75 o 
   0  12   5     1335.04     1427.37    183.80 o 
   1  12   5     2568.45     2532.73    374.34 o 
   2  12   5     2378.14     2634.91    376.39 o 
   3  12   5     4151.61     3685.87    416.44 o 
   0  13   5    11426.03    11307.74    709.04 o 
   0   0   6    10473.41    11033.12    455.07 o 
   1   0   6    74473.41    68355.85   1893.44 o 
   2   0   6      968.58     1060.91     53.28 o 
   3   0   6    77593.95    72667.80   2148.68 o 
   4   0   6       37.11      146.00     55.58 o 
   5   0   6    14603.83    14133.76    641.63 o 
   6   0   6    10800.31    11094.76    655.87 o 
   7   0   6    16648.02    16162.77   1435.90 o 
   8   0   6      607.65      635.19    256.75 o 
  -8   1   6     3735.99     4251.06    604.38 o 
  -7   1   6     7468.23     7831.31    835.46 o 
  -6   1   6      750.48      585.56    216.01 o 
  -5   1   6     1994.87     1984.08    190.74 o 
  -4   1   6      614.87      743.08     59.39 o 
  -3   1   6     2191.63     2399.96     83.42 o 
  -2   1   6    31153.81    30878.92    898.77 o 
  -1   1   6    50604.85    50266.54   1546.36 o 
   0   1   6   178148.20   161810.77   3906.83 o 
   1   1   6    51971.82    52015.94   1257.23 o 
   2   1   6    33542.84    33469.75   1059.24 o 
   3   1   6     3223.30     3343.01    206.88 o 
   6   1   6      850.83     1131.35    423.03 o 
   7   1   6     8071.19     8488.16    646.92 o 
   8   1   6     4674.94     4938.20    355.37 o 
  -8   2   6     3869.65     4124.39    570.66 o 
  -7   2   6    20262.90    21046.97   1810.07 o 
  -5   2   6     3920.11     3797.37    288.74 o 
  -4   2   6    15016.09    15102.41    702.37 o 
  -3   2   6    11454.87    11714.40    308.20 o 
  -2   2   6    63206.70    61554.18   1532.83 o 
  -1   2   6     4860.09     4683.69    171.52 o 
   0   2   6    30893.62    30312.73    755.31 o 
   1   2   6     5170.95     4941.02    143.89 o 
   2   2   6    69475.84    66570.41   1888.55 o 
   3   2   6     8816.22     9508.80    499.84 o 
   4   2   6    16900.72    15825.15   1356.48 o 
   6   2   6     2365.24     2327.31    212.47 o 
   7   2   6    22757.75    22421.56   1229.28 o 
   8   2   6     4389.88     4308.29    329.80 o 
  -8   3   6     4482.54     4500.44    608.15 o 
  -7   3   6      375.33      323.67    197.35 o 
  -6   3   6     8394.13     8837.25    896.73 o 
  -5   3   6     2337.41     2490.51    226.59 o 
  -4   3   6     8594.28     8315.73    445.77 o 
  -3   3   6     8278.37     8285.92    227.81 o 
  -2   3   6    11159.46    11099.48    294.07 o 
  -1   3   6    56406.83    54528.47   1573.91 o 
   0   3   6     5008.27     5450.53    167.19 o 
   1   3   6    61685.48    58698.31   1470.84 o 
   3   3   6    11866.20    10911.94    824.84 o 
   4   3   6    10725.79    10656.75    565.78 o 
   5   3   6     2441.74     2443.80    214.43 o 
   6   3   6    10376.92    10419.78    607.70 o 
   7   3   6       54.89       85.76     81.30 o 
   8   3   6     5372.74     5289.71    363.54 o 
  -8   4   6    28198.87    26943.95   2185.78 o 
  -7   4   6     4002.72     4161.88    538.14 o 
  -6   4   6    14126.88    13714.83    865.03 o 
  -5   4   6      759.37      795.58    191.02 o 
  -4   4   6      678.96      728.60    122.33 o 
  -3   4   6     1620.91     1735.36     82.99 o 
  -2   4   6    18545.87    18344.93    435.70 o 
  -1   4   6    33888.20    32993.78    796.69 o 
   0   4   6      587.11      636.16     40.81 o 
   1   4   6    36396.68    35191.16    888.28 o 
   2   4   6    18012.06    17467.34    557.22 o 
   3   4   6     1543.04     1553.30    103.57 o 
   4   4   6      186.72      481.14    142.75 o 
   5   4   6      217.04      264.45     82.51 o 
   6   4   6    15763.63    15677.63    843.10 o 
   7   4   6     4991.37     4640.49    326.29 o 
   8   4   6    27859.35    26429.30   1432.56 o 
  -8   5   6     3632.87     3621.68    516.40 o 
  -7   5   6     3110.97     2833.64    423.12 o 
  -5   5   6    12019.16    11190.13    705.53 o 
  -4   5   6     1967.28     1776.85    204.59 o 
  -3   5   6     5272.01     5331.35    165.27 o 
  -2   5   6    18042.08    17652.15    451.39 o 
  -1   5   6    25135.12    24496.98    651.03 o 
   0   5   6      203.54      336.23     40.51 o 
   1   5   6    20763.41    20439.03    634.96 o 
   2   5   6    18014.76    17663.02    605.22 o 
   3   5   6     3894.73     4074.73    306.14 o 
   4   5   6     2757.98     2736.84    204.90 o 
   5   5   6    12339.86    12154.81    681.28 o 
   6   5   6     3309.18     3375.60    258.13 o 
   7   5   6     3120.93     2755.29    388.80 o 
   8   5   6     3671.85     3453.72    264.29 o 
  -7   6   6     7556.24     7461.77    743.71 o 
  -6   6   6     9424.36     8895.79    857.88 o 
  -5   6   6     1360.20     1367.37    179.55 o 
  -4   6   6    11825.62    11275.21    626.17 o 
  -3   6   6     3844.90     3693.37    250.68 o 
  -2   6   6    14869.60    14328.92    573.18 o 
  -1   6   6    12583.76    12445.46    421.37 o 
   0   6   6    16328.76    15314.54    606.02 o 
   1   6   6    13397.71    13067.48    413.56 o 
   2   6   6    14338.48    14269.30    504.73 o 
   3   6   6     2669.52     2788.71    141.13 o 
   4   6   6     8971.78     8717.62    571.65 o 
   5   6   6      675.79      751.80    146.52 o 
   6   6   6     9618.38     9348.93    556.98 o 
   7   6   6     6826.20     6743.62    437.34 o 
  -7   7   6     2419.49     2778.86    414.05 o 
  -6   7   6     8207.27     7805.64    709.82 o 
  -4   7   6      536.68      593.94    200.78 o 
  -3   7   6     8203.49     7867.26    475.29 o 
  -2   7   6     2370.64     2283.97    205.67 o 
  -1   7   6    50594.46    48522.23   1772.59 o 
   0   7   6    12617.60    12998.39    540.62 o 
   1   7   6    48003.36    47626.30   1757.53 o 
   2   7   6     2156.42     2189.48    115.94 o 
   3   7   6     6001.74     5898.18    249.84 o 
   4   7   6      124.52      203.70     76.68 o 
   5   7   6      163.13      337.75     90.19 o 
   6   7   6     6679.26     6366.92    427.61 o 
   7   7   6     2183.38     2325.65    210.93 o 
  -3   8   6    16055.35    16120.10    911.88 o 
  -2   8   6    12042.86    12023.00    666.78 o 
  -1   8   6    12258.18    11677.63    600.03 o 
   0   8   6     7682.27     7359.35    390.24 o 
   1   8   6    14497.96    14267.18    742.17 o 
   2   8   6     9917.33    10383.28    520.25 o 
   3   8   6    15374.49    15907.93    881.60 o 
   4   8   6    12521.61    11879.87    697.89 o 
   5   8   6     3091.50     3065.05    250.50 o 
   6   8   6     6797.56     6327.01    417.64 o 
  -3   9   6     2247.60     2197.25    281.91 o 
  -2   9   6    20311.17    19373.66   1441.72 o 
  -1   9   6     2403.04     2644.42    192.46 o 
   0   9   6    70171.27    68531.92   2904.24 o 
   1   9   6     2330.84     2362.84    193.57 o 
   2   9   6    18361.01    18097.16   1036.86 o 
   3   9   6     2858.11     2953.97    318.02 o 
   4   9   6     2288.80     2184.07    275.40 o 
   5   9   6       17.02       82.22     79.07 o 
   6   9   6      636.23      576.17    116.71 o 
  -3  10   6    21535.63    21338.29   1552.47 o 
  -2  10   6     8420.14     7796.91    778.97 o 
  -1  10   6     8281.88     7898.70    503.97 o 
   0  10   6     5316.63     5472.48    382.23 o 
   1  10   6     8272.46     7845.90    506.06 o 
   2  10   6    10758.86    10382.06    595.53 o 
   3  10   6    19903.27    18675.30   1555.89 o 
   4  10   6      380.57      412.68    139.16 o 
   5  10   6     9798.09     9347.67    788.73 o 
  -3  11   6     1633.32     1803.22    276.09 o 
  -2  11   6     6783.20     6776.94    594.11 o 
  -1  11   6    14451.64    13629.02   1167.35 o 
   0  11   6    12707.78    12939.56    773.50 o 
   1  11   6    14504.65    14646.33    846.92 o 
   2  11   6     6037.44     5914.86    430.97 o 
   3  11   6     2535.03     2681.13    317.68 o 
   4  11   6     3939.17     3662.76    402.58 o 
  -3  12   6      558.16      720.09    181.95 o 
  -2  12   6     8945.10     8048.87    779.14 o 
  -1  12   6     1269.93     1586.36    276.26 o 
   0  12   6     3581.93     3519.98    302.41 o 
   1  12   6     1840.41     1967.02    215.71 o 
   2  12   6     9714.30     9433.69    590.06 o 
   3  12   6      103.97      170.65    133.34 o 
   1   0   7    71752.72    70106.54   1950.12 o 
   2   0   7    93713.46    87847.48   2256.01 o 
   3   0   7     6591.81     6433.23    232.10 o 
   4   0   7    14893.63    14543.15    581.56 o 
   5   0   7     2019.80     2117.25    183.03 o 
   6   0   7     4017.14     4083.59    292.35 o 
   7   0   7     2326.21     2751.82    451.53 o 
   8   0   7     9761.84    10297.46   1028.02 o 
  -8   1   7     2677.87     2816.52    493.47 o 
  -7   1   7       86.70      206.25    202.83 o 
  -6   1   7    10106.08    10667.86   1040.51 o 
  -5   1   7     4482.88     4720.77    219.25 o 
  -4   1   7    20017.21    20998.23    685.65 o 
  -3   1   7    16554.55    15993.67    454.13 o 
  -2   1   7    18822.70    18670.44    518.05 o 
  -1   1   7    89180.00    87772.86   2409.38 o 
   0   1   7    38780.35    36449.15    909.41 o 
   1   1   7    86493.53    87055.62   2202.95 o 
   2   1   7    18256.99    19006.65    548.42 o 
   3   1   7    10877.36    13045.86   1301.37 o 
   4   1   7    25038.48    24337.24    973.01 o 
   5   1   7     4220.04     4836.85    615.25 o 
   6   1   7    10748.95    11752.90    927.89 o 
   7   1   7      122.27      180.49     83.92 o 
   8   1   7     2455.75     3034.93    463.86 o 
  -8   2   7    18498.04    19806.02   1639.93 o 
  -7   2   7     4743.29     5239.36    598.91 o 
  -4   2   7      438.45      544.12     61.42 o 
  -3   2   7    33154.13    32748.29    878.32 o 
  -2   2   7    29253.00    29066.96    712.45 o 
  -1   2   7    26449.65    25441.66    803.42 o 
   0   2   7    29070.86    29065.25    730.65 o 
   1   2   7    32184.64    30214.26    749.19 o 
   2   2   7    27815.13    27487.27    965.21 o 
   3   2   7    37320.32    34928.97   1095.20 o 
   4   2   7      918.56      966.56    113.29 o 
   5   2   7     2913.32     3053.70    253.28 o 
   6   2   7     6090.82     6340.97    430.03 o 
   7   2   7     4411.71     4348.72    340.84 o 
   8   2   7    18350.76    17713.20   1043.08 o 
  -8   3   7     6709.68     7091.71    760.49 o 
  -7   3   7     5791.13     6152.19    780.34 o 
  -6   3   7    10960.02    10967.91    908.37 o 
  -5   3   7    12404.21    12246.86   1149.89 o 
  -3   3   7    11041.67    11193.27    287.69 o 
  -2   3   7     6115.75     6234.47    184.18 o 
   0   3   7   110681.73   109072.41   2999.63 o 
   1   3   7     1840.81     1859.96     78.72 o 
   3   3   7     9834.99     9473.03    423.33 o 
   4   3   7      921.50      907.27    128.87 o 
   5   3   7    14948.39    14220.34    803.05 o 
   6   3   7     8479.04     8436.57    565.17 o 
   7   3   7     8666.48     8777.18    573.57 o 
   8   3   7     5944.60     6041.15    430.79 o 
  -8   4   7     1647.51     1891.37    397.45 o 
  -7   4   7    23025.74    22901.54   1820.34 o 
  -6   4   7     3375.97     3358.61    314.66 o 
  -5   4   7     3492.78     3742.66    308.73 o 
  -4   4   7     6727.34     6487.94    463.34 o 
  -3   4   7     5588.77     5754.51    182.77 o 
  -2   4   7     6078.07     6119.50    187.92 o 
  -1   4   7     7516.63     7503.24    234.59 o 
   0   4   7     3499.20     3527.51    134.08 o 
   1   4   7     9758.18     9376.25    246.81 o 
   2   4   7     7232.58     7095.63    291.53 o 
   4   4   7     7888.12     7699.69    462.96 o 
   6   4   7     4220.19     4301.69    307.00 o 
   7   4   7    22268.19    21060.82   1197.64 o 
   8   4   7     1986.37     1934.72    208.22 o 
  -7   5   7    13634.67    13124.42   1116.34 o 
  -6   5   7    11095.97    10556.49    672.35 o 
  -5   5   7     6425.04     6693.06    438.16 o 
  -4   5   7      768.70      889.40    151.16 o 
  -3   5   7      873.05      927.89     73.68 o 
  -2   5   7     4545.65     4598.70    213.43 o 
  -1   5   7       57.54      106.63     32.28 o 
   0   5   7    39958.95    37800.75   1152.33 o 
   1   5   7       38.12       86.96     33.58 o 
   2   5   7     5904.60     5654.36    216.82 o 
   4   5   7     1547.80     1542.20    220.63 o 
   5   5   7     5310.01     5307.83    389.10 o 
   6   5   7    11090.65    10245.74    626.40 o 
   7   5   7    11627.97    11117.92    687.76 o 
  -7   6   7    10820.81    10673.34   1059.00 o 
  -6   6   7      620.87      622.18    209.51 o 
  -5   6   7     4749.57     4003.70    334.36 o 
  -3   6   7     8535.73     8306.56    445.51 o 
  -2   6   7     8108.64     7986.18    360.16 o 
  -1   6   7    10284.56    10549.39    333.41 o 
   0   6   7    14010.23    13368.23    630.70 o 
   1   6   7     8127.40     8229.56    348.26 o 
   2   6   7     8707.16     8290.09    305.22 o 
   3   6   7     8903.98     8877.13    369.07 o 
   4   6   7     4635.09     4648.71    357.99 o 
   6   6   7      276.68      286.89     96.72 o 
   7   6   7    12138.68    11574.42    680.16 o 
  -2   7   7    12278.27    11543.86    768.39 o 
  -1   7   7    13214.60    12300.27    623.97 o 
   0   7   7    35972.56    34608.39   1831.99 o 
   1   7   7    14146.77    13942.15    542.00 o 
   2   7   7    14677.69    14370.73    543.62 o 
   3   7   7    14829.18    14883.74    695.73 o 
   4   7   7      187.43      265.39     90.36 o 
   5   7   7    11157.77    11030.08    660.37 o 
   6   7   7     2721.06     2528.56    227.96 o 
   7   7   7     2513.51     2238.99    215.59 o 
  -3   8   7    11190.69    10857.68    861.30 o 
  -2   8   7    31547.07    29809.04   1691.54 o 
  -1   8   7    14271.32    13200.52    628.53 o 
   0   8   7    13396.11    12766.59    621.43 o 
   1   8   7    12244.71    12803.92    891.60 o 
   2   8   7    33417.95    33163.07   1698.36 o 
   3   8   7    10191.65     9842.33    870.55 o 
   4   8   7     3195.33     3207.18    264.31 o 
   5   8   7     5758.43     6009.92    411.73 o 
   6   8   7     4773.88     4440.92    331.80 o 
  -3   9   7      635.30      705.20    167.06 o 
  -2   9   7    10772.47    10057.83    865.07 o 
  -1   9   7    39519.57    37003.32   2809.16 o 
   0   9   7      280.38      266.46     84.45 o 
   1   9   7    39088.46    37788.51   2002.23 o 
   2   9   7    10922.67    10509.84    634.98 o 
   4   9   7    13052.26    12313.96   1018.95 o 
   5   9   7     1135.69     1387.21    177.02 o 
   6   9   7     4238.64     4036.59    315.77 o 
  -3  10   7     5390.04     5389.99    569.47 o 
  -2  10   7    11948.69    10955.59    951.85 o 
  -1  10   7    18189.34    16693.04   1489.14 o 
   0  10   7     1686.86     1648.90    189.14 o 
   1  10   7    20638.99    20300.32   1085.10 o 
   2  10   7    12334.00    11726.97    700.39 o 
   3  10   7     7255.46     7378.58    618.59 o 
   4  10   7     5654.78     5513.91    537.46 o 
   5  10   7      623.86      442.46    152.34 o 
  -3  11   7     6776.06     6779.85    581.96 o 
  -2  11   7     1502.93     1568.56    259.66 o 
  -1  11   7     8338.15     7506.10    683.29 o 
   0  11   7    19711.26    18610.70   1067.33 o 
   1  11   7     7114.52     7125.44    490.78 o 
   2  11   7     1580.95     1651.14    199.53 o 
   3  11   7     5249.41     4986.55    559.37 o 
   4  11   7     5708.38     5650.50    558.85 o 
   0  12   7     3439.05     3493.45    306.55 o 
   1  12   7     5211.01     4941.73    384.61 o 
   2  12   7     2702.34     2458.83    256.12 o 
   0   0   8    60949.28    67798.49   2239.84 o 
   1   0   8    11091.46    11301.17    362.91 o 
   2   0   8    55320.32    51579.75   1452.12 o 
   3   0   8      873.22      880.91     68.64 o 
   4   0   8     7715.77     7828.25    348.68 o 
   5   0   8      135.37      208.80     73.19 o 
   6   0   8    13904.17    13591.70    794.75 o 
   7   0   8    15685.89    15972.44   1438.30 o 
   8   0   8     6179.82     6817.67    782.22 o 
  -8   1   8     1546.01     1689.91    383.92 o 
  -6   1   8     6440.45     6981.99    798.66 o 
  -5   1   8    42722.26    42812.43   2253.45 o 
  -4   1   8    16244.55    16441.35    624.83 o 
  -3   1   8    26567.99    28083.30    911.66 o 
  -2   1   8     9695.63     9411.02    369.70 o 
  -1   1   8     1211.62     1433.21     89.61 o 
   0   1   8    35120.30    35117.91    883.45 o 
   1   1   8     1249.45     1352.49     73.07 o 
   2   1   8     6921.78     7469.79    289.60 o 
   3   1   8    29189.63    29487.52   1231.98 o 
   4   1   8    13837.19    13931.24    885.49 o 
   5   1   8    40886.90    42902.79   2437.13 o 
   6   1   8     7595.67     8117.36    506.19 o 
   7   1   8     4900.30     5261.75    477.29 o 
   8   1   8      713.00      769.39    277.80 o 
  -8   2   8    10683.45    11394.46   1036.58 o 
  -7   2   8    13127.52    13808.23   1197.81 o 
  -6   2   8      309.81      430.99    208.31 o 
  -4   2   8    18671.12    19005.57    690.30 o 
  -3   2   8    25732.27    26137.84    694.25 o 
  -2   2   8    22378.49    22444.65    636.85 o 
  -1   2   8    37302.34    36448.99    958.84 o 
   0   2   8     1494.82     1557.46     73.04 o 
   1   2   8    36822.71    35125.40    949.67 o 
   2   2   8    24490.41    23914.72    720.26 o 
   3   2   8    25531.50    25498.25   1158.55 o 
   4   2   8    14578.83    15238.65   1002.19 o 
   5   2   8     3830.36     3918.35    307.97 o 
   6   2   8      542.70      677.07    138.56 o 
   7   2   8    11895.33    11864.23    749.10 o 
   8   2   8     8557.23     8511.03    583.35 o 
  -8   3   8     1888.05     1640.79    386.32 o 
  -7   3   8    11852.29    12414.43   1081.59 o 
  -6   3   8    15734.23    15209.38   1328.41 o 
  -5   3   8     8204.74     8233.38    743.37 o 
  -4   3   8    27124.40    24819.25   2423.61 o 
  -3   3   8     3394.78     3374.69    120.92 o 
  -2   3   8     2397.57     2283.04     94.89 o 
  -1   3   8    25613.22    25303.36    727.59 o 
   0   3   8    37746.97    39665.24   1047.89 o 
   1   3   8    20568.18    19955.46    775.09 o 
   3   3   8     2970.67     2825.01    185.73 o 
   4   3   8    23434.12    23434.19   1330.70 o 
   5   3   8     7056.65     6683.47    473.89 o 
   6   3   8    15104.36    15077.79    894.75 o 
   7   3   8    10242.36    10322.37    672.86 o 
   8   3   8     1377.87     1618.90    201.90 o 
  -8   4   8     5404.25     5891.50    689.28 o 
  -7   4   8     1613.25     1362.82    333.77 o 
  -6   4   8     4239.28     4100.35    334.56 o 
  -5   4   8     8477.04     8645.29    591.98 o 
  -3   4   8    38063.61    35912.09   1098.42 o 
  -2   4   8    36833.83    35291.30    957.10 o 
  -1   4   8     2122.13     2321.93    105.21 o 
   0   4   8      262.53      309.25     46.75 o 
   1   4   8     1734.07     1691.64     96.23 o 
   2   4   8    40579.61    38854.93   1563.53 o 
   3   4   8    36611.34    35720.23   1561.32 o 
   4   4   8     2516.57     2411.57    228.75 o 
   5   4   8     9364.25     9713.86    589.36 o 
   6   4   8     2978.74     3046.46    284.31 o 
   7   4   8     1558.40     1596.56    195.53 o 
   8   4   8     4789.04     4741.54    370.92 o 
  -7   5   8       64.73      332.57    220.97 o 
  -6   5   8    22601.10    21927.78   1731.16 o 
  -5   5   8      101.87      212.66    111.22 o 
  -4   5   8     8766.26     8598.98    618.95 o 
  -3   5   8     1204.37     1239.37    136.03 o 
  -2   5   8     1494.41     1531.06    104.54 o 
  -1   5   8    29201.42    29436.15    999.09 o 
   0   5   8     1461.87     1423.88     89.25 o 
   1   5   8    30464.52    29018.20    990.60 o 
   2   5   8     1069.44     1119.14     90.35 o 
   4   5   8    12171.18    12567.45    880.82 o 
   5   5   8       28.30      127.85    135.39 o 
   6   5   8    20259.58    20042.56   1159.51 o 
   7   5   8      151.70      262.92    109.24 o 
  -7   6   8     2405.35     2401.27    417.99 o 
  -6   6   8     1599.04     1823.08    359.28 o 
  -4   6   8    10367.01    10088.30   1026.99 o 
  -3   6   8    25557.05    25023.25   1138.83 o 
  -2   6   8    11639.58    11173.46    514.12 o 
  -1   6   8    17259.99    16117.35    725.43 o 
   0   6   8     9598.90     9151.60    464.70 o 
   1   6   8    23930.01    22127.10    869.89 o 
   2   6   8    10077.67     9635.84    370.65 o 
   3   6   8    26287.76    25529.77   1381.57 o 
   4   6   8    12728.89    12558.15    713.57 o 
   5   6   8     1068.33      864.28    145.52 o 
   6   6   8     2448.41     2707.23    243.03 o 
   7   6   8     2618.59     2267.11    230.03 o 
  -2   7   8    11462.71    10663.93    692.09 o 
   0   7   8    30177.45    28108.10   1514.96 o 
   1   7   8     7540.99     7451.69    339.64 o 
   2   7   8    12626.13    11857.27    479.61 o 
   3   7   8      771.78      916.79    141.71 o 
   4   7   8    26711.76    26470.91   1450.92 o 
   5   7   8    11951.33    12019.20    725.68 o 
   6   7   8     6026.52     5845.64    414.53 o 
  -3   8   8     4067.31     4373.78    448.45 o 
  -2   8   8    16375.06    15633.42    975.38 o 
  -1   8   8    26111.70    24438.03   1413.86 o 
   0   8   8     8187.61     8153.18    439.85 o 
   1   8   8    28644.90    26581.78   1400.57 o 
   2   8   8    19072.66    18387.50    979.39 o 
   3   8   8     4060.22     4178.82    453.25 o 
   4   8   8     4285.15     4317.02    332.34 o 
   5   8   8     1466.51     1508.81    187.42 o 
   6   8   8     4221.03     3889.08    314.48 o 
  -3   9   8    18400.93    18434.47   1444.46 o 
  -2   9   8     2138.87     2116.63    310.66 o 
  -1   9   8     2294.17     2200.50    294.92 o 
   0   9   8     6638.15     6663.25    446.77 o 
   1   9   8     1854.97     1909.38    207.07 o 
   2   9   8     2921.38     2804.53    249.79 o 
   3   9   8    18750.86    17936.90   1461.24 o 
   4   9   8      766.71      710.33    193.07 o 
   5   9   8    20873.51    20177.34   1147.45 o 
  -3  10   8     1195.17     1278.77    248.02 o 
  -2  10   8    15258.59    14776.68   1246.25 o 
  -1  10   8     1745.89     1441.38    262.05 o 
   0  10   8    16437.46    15168.90    888.13 o 
   1  10   8     1984.70     2062.27    214.28 o 
   2  10   8    16424.87    15648.88    907.87 o 
   3  10   8     1829.14     1899.76    284.13 o 
   4  10   8     3043.64     2986.83    372.63 o 
  -3  11   8     2193.92     1975.59    308.27 o 
  -2  11   8     2847.34     2915.45    354.14 o 
  -1  11   8     1026.97     1093.06    226.62 o 
   0  11   8     4403.27     4290.69    344.00 o 
   1  11   8      691.54      613.07    138.77 o 
   2  11   8     2487.10     2256.43    247.82 o 
  -1  12   8     2635.23     2165.07    336.17 o 
   0  12   8      805.91      931.33    168.69 o 
   1  12   8     2579.03     2456.25    258.80 o 
   1   0   9    17710.61    18411.06    668.88 o 
   2   0   9     4864.89     4719.19    199.23 o 
   3   0   9    61256.23    59876.21   2198.37 o 
   4   0   9     4627.72     4604.52    267.49 o 
   5   0   9     1159.24     1124.36    146.23 o 
   6   0   9     2059.31     1964.16    185.56 o 
   7   0   9     8390.34     9458.24    971.53 o 
   8   0   9     5057.12     5974.17    723.86 o 
  -8   1   9     1505.71     1460.72    384.09 o 
  -7   1   9      562.76      771.44    303.99 o 
  -6   1   9    37989.32    38313.59   2850.58 o 
  -5   1   9     9144.38     9167.66    599.42 o 
  -4   1   9    46581.76    45624.94   1685.78 o 
  -3   1   9     1517.25     1748.45    116.15 o 
  -2   1   9     1551.55     1665.09    107.66 o 
  -1   1   9     1179.38     1402.95    116.35 o 
   0   1   9     6126.29     6628.37    220.97 o 
   1   1   9     1883.05     1900.56    105.93 o 
   3   1   9     1276.99     1411.38    106.11 o 
   4   1   9    43977.70    44433.71   2400.34 o 
   5   1   9    10346.86    11185.64    715.64 o 
   6   1   9    32324.29    34493.29   2360.37 o 
   7   1   9     1290.89     1382.09    168.48 o 
   8   1   9     1027.44     1284.25    353.63 o 
  -8   2   9     1723.07     2281.12    455.81 o 
  -7   2   9    10645.06    11099.88   1054.55 o 
  -6   2   9     1549.25     1943.92    363.90 o 
  -5   2   9     2837.99     2743.43    399.50 o 
  -4   2   9    14971.78    15148.23    707.98 o 
  -3   2   9    42878.98    43749.32   1416.64 o 
  -2   2   9    25753.13    25667.28    785.86 o 
  -1   2   9    15116.42    15193.76    530.95 o 
   0   2   9      269.17      426.93     46.55 o 
   1   2   9    13124.01    12999.13    463.16 o 
   2   2   9    22508.44    23288.22    845.27 o 
   3   2   9    37620.21    38398.25   2241.33 o 
   4   2   9    14869.81    15614.69    905.70 o 
   5   2   9     1868.25     2054.32    221.40 o 
   6   2   9     1026.16     1165.42    169.33 o 
   7   2   9     9921.84     9950.47    699.89 o 
   8   2   9     1600.13     1697.74    211.31 o 
  -8   3   9      904.33      743.37    316.14 o 
  -6   3   9     6889.01     7522.02    743.03 o 
  -5   3   9    51375.83    50241.95   2514.14 o 
  -4   3   9    17868.04    18330.41   1016.97 o 
  -3   3   9     6737.60     6677.76    280.16 o 
  -2   3   9     1404.67     1565.04     89.52 o 
  -1   3   9    19128.04    19091.23    816.46 o 
   0   3   9     5576.94     5992.34    236.19 o 
   1   3   9    22154.91    21423.20    659.05 o 
   2   3   9     1732.33     1742.04    118.56 o 
   3   3   9     6104.85     5895.42    438.17 o 
   4   3   9    18912.96    18486.56   1063.95 o 
   5   3   9    46298.18    44311.88   2516.71 o 
   6   3   9     6016.98     5956.19    451.27 o 
   7   3   9     4454.70     4317.71    351.64 o 
   8   3   9      864.88      907.13    166.37 o 
  -7   4   9       67.90      240.66    222.17 o 
  -6   4   9     6044.79     6306.58    697.33 o 
  -5   4   9     2367.06     2046.88    242.51 o 
  -4   4   9    20528.03    19949.73   1157.50 o 
  -3   4   9    12792.37    12701.38    554.66 o 
  -2   4   9    48882.90    47551.25   1916.08 o 
  -1   4   9     8757.27     9285.05    438.23 o 
   0   4   9     9173.18     9456.81    336.52 o 
   1   4   9    10626.95    10684.86    352.62 o 
   2   4   9    43316.82    41473.16   1632.99 o 
   3   4   9    13898.93    14156.58    902.38 o 
   4   4   9    20243.88    20680.26   1163.26 o 
   5   4   9     2430.84     2306.42    236.09 o 
   6   4   9     6003.97     6131.39    449.09 o 
   7   4   9      206.86      344.20    122.07 o 
  -7   5   9     6937.92     6843.18    803.79 o 
  -6   5   9     2229.61     2373.37    400.18 o 
  -5   5   9    51598.48    48695.52   2725.27 o 
  -4   5   9     4146.56     3895.72    486.28 o 
  -3   5   9    10145.32    10063.59    531.73 o 
  -2   5   9     7688.83     7294.26    427.18 o 
   0   5   9    26289.94    26289.15    906.74 o 
   1   5   9     2489.10     2624.83    169.30 o 
   2   5   9     8895.00     8423.54    352.47 o 
   3   5   9    10598.75    11048.74    657.00 o 
   4   5   9     3767.05     4156.93    370.40 o 
   5   5   9    53122.68    54326.66   2770.39 o 
   6   5   9     2178.31     2112.28    238.99 o 
   7   5   9     8035.28     7570.58    510.90 o 
  -7   6   9     3481.42     3380.17    498.26 o 
  -4   6   9    10977.70    10885.24   1067.39 o 
  -3   6   9    10600.09    10582.49    668.74 o 
  -2   6   9    41587.60    38977.87   2351.77 o 
  -1   6   9     1429.71     1482.54    148.75 o 
   0   6   9    16645.35    16763.17   1055.67 o 
   1   6   9      966.48     1048.03    123.08 o 
   2   6   9    50958.92    48225.88   1891.09 o 
   3   6   9    11078.54    11446.43    755.78 o 
   4   6   9    12169.36    12555.28    741.40 o 
   5   6   9      575.79      611.39    136.45 o 
   6   6   9     2437.62     2628.56    259.65 o 
   7   6   9     2862.32     2587.90    262.64 o 
  -3   7   9     5137.68     5168.70    412.79 o 
  -2   7   9      169.00      177.38    111.93 o 
  -1   7   9     7754.60     7556.67    476.06 o 
   0   7   9     4569.11     4292.24    321.49 o 
   1   7   9     6097.77     5376.62    416.03 o 
   2   7   9      244.63      330.47     87.44 o 
   3   7   9     6336.19     6544.22    426.69 o 
   4   7   9    23406.21    23214.23   1301.26 o 
   5   7   9    15208.87    15099.79    894.57 o 
   6   7   9    11577.23    11373.64    710.43 o 
  -3   8   9    24676.50    23349.14   1977.13 o 
  -2   8   9     4534.28     4298.47    452.90 o 
  -1   8   9     6697.68     6383.43    621.67 o 
   0   8   9     5842.91     5201.98    374.82 o 
   1   8   9     6965.65     6565.89    444.19 o 
   2   8   9     4173.91     3837.86    316.37 o 
   3   8   9    28767.55    28241.21   2026.94 o 
   4   8   9     1248.67     1180.20    174.38 o 
   5   8   9      409.10      407.72    126.40 o 
   6   8   9      416.62      404.51    129.15 o 
  -3   9   9      316.38      289.78    165.00 o 
  -2   9   9       33.83        0.00    116.39 o 
  -1   9   9     1573.76     1488.79    273.01 o 
   0   9   9      710.11      606.20    128.96 o 
   1   9   9     2182.13     2082.10    215.67 o 
   2   9   9      197.95      249.97    105.63 o 
   3   9   9      461.03      501.34    178.35 o 
   4   9   9    18079.75    16837.51   1384.38 o 
   5   9   9     2832.10     2707.70    270.79 o 
  -3  10   9    16784.16    17638.73   1322.08 o 
  -2  10   9     1076.48     1172.48    250.24 o 
  -1  10   9     9345.98     8268.81    750.73 o 
   0  10   9     1782.59     1526.25    194.35 o 
   1  10   9     8695.32     7842.21    534.32 o 
   2  10   9     1339.27     1473.23    196.39 o 
   3  10   9    14233.51    14080.04   1301.37 o 
   4  10   9      995.75      940.72    227.65 o 
  -3  11   9      612.21      594.11    212.93 o 
  -1  11   9     2835.88     2872.32    397.79 o 
   0  11   9      712.68      587.27    196.33 o 
   1  11   9     3693.84     3409.90    301.79 o 
   2  11   9     1970.56     1781.63    225.76 o 
   3  11   9      693.55      742.34    212.93 o 
   0   0  10     1694.95     2066.31    170.77 o 
   1   0  10     6456.55     7253.48    315.37 o 
   2   0  10    23545.51    23822.76    848.38 o 
   3   0  10     2184.15     2494.49    218.00 o 
   4   0  10    50072.32    50107.53   2657.81 o 
   5   0  10      476.94      644.46    120.61 o 
   6   0  10       73.65      147.77     80.28 o 
   7   0  10      387.95      545.50    260.68 o 
   8   0  10     1412.22     1370.35    356.02 o 
  -7   1  10    10989.49    11043.57   1110.69 o 
  -6   1  10     4853.53     5286.43    636.56 o 
  -5   1  10    42399.40    42824.86   2305.03 o 
  -4   1  10      690.34     1044.28    188.97 o 
  -3   1  10     4285.37     4392.59    263.58 o 
  -2   1  10     9373.94     9639.83    405.44 o 
  -1   1  10     7159.07     8290.86    350.22 o 
   0   1  10     6962.12     7834.97    275.05 o 
   1   1  10     8329.76     8318.05    388.32 o 
   2   1  10     8431.10     8418.10    363.21 o 
   3   1  10     3695.46     3558.27    239.78 o 
   4   1  10     1516.20     1551.69    132.91 o 
   5   1  10    40820.31    43851.19   2438.50 o 
   6   1  10     4120.58     4430.34    374.51 o 
   7   1  10    10570.48    10951.45    816.11 o 
  -7   2  10     1060.47     1048.90    327.78 o 
  -6   2  10     8063.98     7944.11    875.85 o 
  -5   2  10     5209.17     5369.06    351.12 o 
  -4   2  10     8513.81     8505.85    447.62 o 
  -3   2  10    26377.95    25988.57   1155.96 o 
  -2   2  10    38626.73    40071.94   1931.28 o 
   0   2  10    21815.83    20423.68    667.05 o 
   1   2  10     2482.20     2675.75    159.25 o 
   2   2  10    36246.83    36927.25   1453.70 o 
   3   2  10    24981.22    25535.17   1150.29 o 
   4   2  10     8822.27     9212.77    584.77 o 
   5   2  10     4674.43     4808.47    386.47 o 
   6   2  10     7647.84     8684.43   1254.90 o 
   7   2  10      891.93      950.39    164.32 o 
  -7   3  10     1324.65     1241.29    373.48 o 
  -6   3  10    21505.09    21255.96   1779.09 o 
  -5   3  10    17625.30    17686.96   1038.62 o 
  -4   3  10    26918.29    27673.57   1503.71 o 
  -3   3  10    29022.90    27702.58   1217.45 o 
  -2   3  10      837.37      876.82     92.43 o 
  -1   3  10     4847.31     5001.98    268.55 o 
   0   3  10      101.79      179.17     52.09 o 
   1   3  10     4856.39     4821.63    260.25 o 
   3   3  10    27767.74    26743.95   1207.80 o 
   4   3  10    27563.49    27712.62   1551.60 o 
   5   3  10    16806.17    17471.18   1042.07 o 
   6   3  10    20640.36    20520.42   1204.83 o 
   7   3  10     2386.16     2422.67    248.63 o 
  -7   4  10    14383.91    14749.81   1380.45 o 
  -6   4  10     1447.42     1775.32    361.67 o 
  -5   4  10     1179.62     1182.91    204.93 o 
  -4   4  10      856.12     1062.29    141.31 o 
  -3   4  10    42392.49    40272.41   2153.52 o 
  -2   4  10     6756.22     6781.24    387.02 o 
  -1   4  10    38104.52    39349.52   1922.93 o 
   0   4  10    18619.67    19492.19    702.61 o 
   1   4  10    37353.77    37837.55   1693.26 o 
   2   4  10     6306.59     6470.21    377.92 o 
   3   4  10    40423.80    41050.17   2199.06 o 
   4   4  10     1149.17     1236.27    182.64 o 
   5   4  10     1469.62     1583.07    208.21 o 
   6   4  10     1185.96     1147.87    190.20 o 
   7   4  10    14574.05    15027.78   1333.89 o 
  -7   5  10     1175.05     1457.30    369.89 o 
  -6   5  10    18620.67    17932.96   1628.81 o 
  -5   5  10     3156.08     3319.92    460.61 o 
  -4   5  10    65974.55    66887.01   4347.76 o 
  -3   5  10     2161.06     2311.29    242.85 o 
  -2   5  10     9316.52     8890.23    571.91 o 
  -1   5  10     1254.74     1396.75    177.66 o 
   0   5  10       34.32       97.66     60.02 o 
   1   5  10     1186.15     1262.73    143.75 o 
   2   5  10     8073.06     7982.79    446.20 o 
   3   5  10     2609.23     2747.54    263.82 o 
   4   5  10    68691.38    70755.31   3624.84 o 
   5   5  10     3015.95     3390.76    316.50 o 
   6   5  10    19255.95    19434.12   1122.71 o 
   7   5  10     1177.29     1317.74    201.88 o 
  -4   6  10      344.51      756.72    122.73 o 
  -3   6  10    27261.12    27764.02   1846.02 o 
  -2   6  10    18151.51    16825.79   1044.36 o 
  -1   6  10    17082.29    16927.16    958.69 o 
   0   6  10     5414.44     5567.79    333.58 o 
   1   6  10    16744.63    16165.23    960.73 o 
   2   6  10    19145.54    18482.38    846.02 o 
   3   6  10    26390.50    26772.41   1516.70 o 
   4   6  10      208.52      290.94    141.98 o 
   5   6  10     2134.41     2292.74    253.45 o 
   6   6  10    13033.77    12642.91    793.59 o 
  -3   7  10     9648.00     9450.36    819.54 o 
  -2   7  10       84.82      108.65    110.68 o 
  -1   7  10     1075.25     1126.81    186.67 o 
   0   7  10      399.10      375.98    112.42 o 
   1   7  10      788.45      787.02    147.09 o 
   2   7  10      204.92      230.56    153.71 o 
   3   7  10     9317.72     9308.01    611.04 o 
   4   7  10     3140.50     3251.30    304.51 o 
   5   7  10    21775.95    21013.11   1213.16 o 
   6   7  10    11064.63    10225.49    669.19 o 
  -3   8  10     4295.07     3946.55    451.88 o 
  -2   8  10    14334.83    13957.83   1220.41 o 
   0   8  10     1179.60     1261.14    248.53 o 
   1   8  10     1065.48     1151.64    169.14 o 
   2   8  10    15547.65    14974.56    946.89 o 
   3   8  10     3633.18     3684.33    465.23 o 
   4   8  10    10977.24    11247.05    718.14 o 
   5   8  10     5278.63     5424.33    422.99 o 
  -3   9  10     1299.34     1230.33    263.25 o 
  -2   9  10      950.97      779.66    220.12 o 
  -1   9  10     2636.19     2536.84    360.99 o 
   0   9  10     6340.12     5680.63    591.03 o 
   1   9  10     2546.97     2631.84    261.66 o 
   2   9  10      656.08      683.24    148.23 o 
   4   9  10      387.45      643.24    208.14 o 
   5   9  10    17709.20    16660.49   1000.07 o 
  -3  10  10     3492.33     3511.62    442.63 o 
  -2  10  10    13063.70    11845.82   1013.81 o 
  -1  10  10     4669.98     3904.45    482.17 o 
   0  10  10     1598.56     1399.10    278.83 o 
   1  10  10     4872.08     4416.37    377.33 o 
   2  10  10    11200.58    10781.17   1012.61 o 
   3  10  10     3072.01     2900.22    418.67 o 
   4  10  10     9225.00     8565.44    822.45 o 
  -2  11  10     4808.95     4377.55    512.13 o 
  -1  11  10     1345.14     1378.05    281.91 o 
   0  11  10       67.91       29.61    145.15 o 
   1  11  10     1540.57     1567.55    215.45 o 
   2  11  10     4321.46     4193.69    367.11 o 
   1   0  11     8049.89     9096.58    493.07 o 
   2   0  11     1970.33     2168.74    173.34 o 
   3   0  11    35555.48    36662.28   1995.31 o 
   4   0  11     4674.59     5196.01    389.96 o 
   5   0  11     3188.09     3426.32    293.10 o 
   6   0  11     1469.11     1552.59    182.89 o 
   7   0  11     1592.80     1612.14    175.41 o 
  -7   1  11     6095.04     6404.83    724.20 o 
  -6   1  11    22468.81    22042.27   1328.84 o 
  -5   1  11     7256.31     7566.24    491.21 o 
  -4   1  11    19571.16    19442.97   1186.90 o 
  -3   1  11     1837.76     1906.71    183.46 o 
  -1   1  11    11211.55    12708.20    515.74 o 
   0   1  11      500.48      629.09     97.10 o 
   1   1  11     9708.66    10141.09    504.38 o 
   2   1  11      696.90      761.20    108.58 o 
   3   1  11     2135.16     2168.26    234.57 o 
   4   1  11    20787.31    22721.72   1213.19 o 
   5   1  11     6274.37     6848.90    494.81 o 
   6   1  11    27771.09    27650.35   1844.30 o 
   7   1  11     4686.31     4613.07    370.14 o 
  -7   2  11     6015.69     6532.86    811.49 o 
  -6   2  11     1026.74     1004.40    312.03 o 
  -5   2  11     1366.25     1511.96    173.61 o 
  -4   2  11     8936.93     9153.79    582.80 o 
  -3   2  11    12825.22    12766.83    688.07 o 
  -2   2  11    20972.48    23083.78   1426.52 o 
  -1   2  11    23951.74    26058.12   1138.56 o 
   0   2  11     1007.83     1124.58    149.28 o 
   1   2  11    23206.56    23586.81    987.50 o 
   2   2  11    25379.93    28680.62   1473.28 o 
   3   2  11    15527.08    16710.21    890.02 o 
   4   2  11     8107.96     8892.38    600.49 o 
   5   2  11     1895.05     2167.03    232.10 o 
   6   2  11      444.29      451.27    133.20 o 
   7   2  11     6204.53     6857.96    765.71 o 
  -7   3  11     3800.67     3885.62    621.16 o 
  -6   3  11     8314.12     8722.74   1015.35 o 
  -5   3  11    21881.79    24050.74   2104.30 o 
  -4   3  11    15930.62    16021.35    736.97 o 
  -3   3  11     6453.81     5620.10    425.11 o 
  -2   3  11     7681.06     8172.33    505.34 o 
  -1   3  11    20845.40    23226.17   1189.42 o 
   0   3  11    19939.54    18973.11    908.00 o 
   1   3  11    18676.22    19008.67    827.92 o 
   2   3  11     6162.67     6252.83    404.50 o 
   3   3  11     7769.85     7866.92    757.58 o 
   4   3  11    13143.77    14062.56    923.45 o 
   5   3  11    24711.77    26566.59   1473.63 o 
   6   3  11    11035.93    11281.94    834.86 o 
   7   3  11     4847.35     4789.42    389.51 o 
  -7   4  11     2585.70     2626.19    490.56 o 
  -6   4  11     4390.24     4425.13    624.24 o 
  -5   4  11       52.56       40.05    119.30 o 
  -4   4  11     8481.32     8188.77    761.17 o 
  -3   4  11    18485.65    18213.84   1048.22 o 
  -2   4  11    35928.82    35577.16   2058.17 o 
  -1   4  11    25698.56    23653.47   1926.46 o 
   0   4  11    19796.80    20169.69    954.23 o 
   1   4  11    23829.85    24197.49   1119.77 o 
   2   4  11    39289.73    38784.29   1676.76 o 
   3   4  11    15901.02    16245.35   1026.40 o 
   4   4  11    10171.18     9985.15    628.76 o 
   5   4  11      127.38      246.72    123.27 o 
   6   4  11     5294.37     5246.49    421.49 o 
   7   4  11     2526.10     2443.22    278.30 o 
  -4   5  11     4070.01     4558.53    349.54 o 
  -3   5  11    22729.37    22654.36   1836.26 o 
  -2   5  11     3357.52     3343.83    318.11 o 
  -1   5  11     3691.58     3258.64    479.95 o 
   0   5  11    69751.06    68938.43   5127.42 o 
   1   5  11     4885.45     4839.21    305.10 o 
   2   5  11     3423.07     3512.19    261.29 o 
   3   5  11    20084.51    20267.30   1239.73 o 
   4   5  11     4883.66     5215.84    412.82 o 
   5   5  11    24556.35    24020.27   1391.53 o 
   6   5  11       13.50       56.79    116.64 o 
  -4   6  11     8536.40     8030.72    673.36 o 
  -3   6  11     5113.61     5597.09    534.38 o 
  -2   6  11    33929.04    31536.66   1680.43 o 
  -1   6  11    10426.91    10220.61    957.67 o 
   0   6  11    10569.86     9816.83    901.53 o 
   1   6  11    11006.68    10770.00    681.08 o 
   2   6  11    27995.32    28298.60   1654.94 o 
   3   6  11     5566.41     6210.48    460.50 o 
   4   6  11     7728.75     8274.63    578.61 o 
   5   6  11     1005.95     1218.42    204.32 o 
   6   6  11      345.10      516.94    163.57 o 
  -2   7  11     1009.74      965.54    247.33 o 
  -1   7  11    13200.96    12870.76   1199.18 o 
   0   7  11     1140.69     1102.30    250.93 o 
   1   7  11    15187.89    14845.77    867.87 o 
   2   7  11     1395.02     1233.45    189.21 o 
   3   7  11     2145.95     2291.17    260.90 o 
   4   7  11    11583.61    12118.15    779.97 o 
   5   7  11     6956.89     7148.83    526.82 o 
  -3   8  11    14008.43    14251.54   1111.37 o 
   0   8  11     3665.11     3243.92    425.35 o 
   1   8  11     4737.64     4209.57    353.14 o 
   2   8  11     4971.99     4621.96    382.48 o 
   3   8  11    11532.69    11454.36   1142.01 o 
   4   8  11     2859.67     3222.81    324.78 o 
   5   8  11      530.30      507.57    159.34 o 
  -3   9  11     1264.33     1402.36    276.77 o 
  -2   9  11      527.54      333.94    193.76 o 
   0   9  11      401.74      271.30    173.22 o 
   1   9  11     1866.65     1774.85    226.27 o 
   2   9  11       88.29       67.67    108.58 o 
   3   9  11      550.78      603.70    226.45 o 
   4   9  11     7234.61     6825.21    717.35 o 
  -3  10  11     8754.02     9370.26    889.54 o 
  -2  10  11      735.59      738.58    239.12 o 
  -1  10  11     7826.94     7070.14    702.63 o 
   0  10  11     1038.39      865.07    245.79 o 
   1  10  11     7251.27     6562.86    496.57 o 
   2  10  11     1013.77      986.93    186.66 o 
   3  10  11     9527.69     9617.42    920.35 o 
  -1  11  11     4720.29     4479.90    517.60 o 
   0  11  11       58.98       95.34    171.51 o 
   1  11  11     3487.08     3270.96    484.57 o 
   0   0  12    63362.29    73502.89   5468.72 o 
   1   0  12     7553.92     8504.88    476.16 o 
   2   0  12    16146.38    14879.89   1267.65 o 
   3   0  12     2464.49     2539.38    270.65 o 
   4   0  12      445.19      472.82    131.36 o 
   5   0  12      397.65      560.22    131.82 o 
   6   0  12     1634.75     1732.40    203.74 o 
   7   0  12    19091.48    19204.89   1099.81 o 
  -7   1  12     5188.44     5575.87    764.59 o 
  -6   1  12     9052.00     9365.25    567.53 o 
  -5   1  12    10581.35    10863.11    735.06 o 
  -4   1  12     3438.72     3552.97    332.25 o 
  -3   1  12    20697.69    19598.53   1153.98 o 
  -2   1  12     9757.75    11156.04    846.15 o 
  -1   1  12     2343.92     2678.83    220.32 o 
   0   1  12    26785.31    31454.27   1748.42 o 
   1   1  12     1764.88     1993.60    208.01 o 
   2   1  12    14195.99    13924.81    808.03 o 
   3   1  12    18426.45    19928.73   1157.98 o 
   4   1  12     4462.62     4789.37    364.95 o 
   5   1  12    13049.49    13279.14    769.50 o 
   6   1  12     7534.29     7930.36    577.34 o 
   7   1  12     7481.90     7054.68    629.03 o 
  -7   2  12     6449.19     6907.02    861.99 o 
  -6   2  12     2841.65     2460.16    499.63 o 
  -5   2  12     1008.30     1209.19    188.37 o 
  -4   2  12     4000.80     4143.96    342.62 o 
  -3   2  12    12327.11    13580.92   1266.28 o 
  -2   2  12     6015.02     7267.90    475.62 o 
  -1   2  12    34774.21    39521.57   1688.91 o 
   0   2  12     9110.91    10046.24    547.11 o 
   1   2  12    38568.80    35837.15   1689.39 o 
   2   2  12     5520.18     5687.31    391.70 o 
   3   2  12    14035.36    15522.43    920.01 o 
   5   2  12     1970.56     2016.67    390.94 o 
   6   2  12     3402.20     3666.63    325.86 o 
   7   2  12     7270.21     7688.17   1184.38 o 
  -7   3  12     5570.31     5929.16    821.42 o 
  -6   3  12     4358.35     4278.44    649.57 o 
  -4   3  12     6289.12     6592.08    456.91 o 
  -3   3  12     1061.74      281.91    164.32 o 
  -2   3  12    13746.01    15019.22   1244.03 o 
  -1   3  12    25821.43    30163.70   2276.07 o 
   0   3  12    39736.10    37686.78   1696.14 o 
   1   3  12    25883.89    25878.55   1575.51 o 
   2   3  12    13790.55    14731.34    926.54 o 
   3   3  12      428.98      473.18    143.34 o 
   5   3  12     1330.04     1718.83    237.53 o 
   6   3  12     5452.57     5480.60    509.47 o 
   7   3  12     7249.52     7347.94    531.65 o 
  -4   4  12     6143.88     6115.18    510.50 o 
  -3   4  12     4827.23     5085.00    416.74 o 
  -2   4  12    42411.29    42427.75   2190.56 o 
  -1   4  12     9375.24    10719.24   1022.71 o 
   0   4  12       22.43        0.00     99.70 o 
   1   4  12     9711.05     9602.48    674.81 o 
   2   4  12    38810.36    38329.26   2207.93 o 
   3   4  12     6187.36     6436.57    472.69 o 
   4   4  12     7922.45     7876.40    540.46 o 
   5   4  12     4524.18     4302.96    389.40 o 
   6   4  12     3809.79     3626.75    356.51 o 
  -4   5  12     5115.50     4931.95    441.61 o 
  -3   5  12      634.27      676.43    154.33 o 
  -2   5  12      294.56      281.73    135.29 o 
  -1   5  12    42841.67    40602.06   3193.60 o 
   0   5  12     5840.10     6038.70    664.63 o 
   1   5  12    42678.58    41892.21   1853.45 o 
   2   5  12        2.89      114.33     98.11 o 
   3   5  12       39.81      102.26    116.91 o 
   4   5  12     3948.30     3776.46    377.19 o 
   5   5  12      125.26      159.56    133.20 o 
   6   5  12     6625.37     6594.99    521.32 o 
  -4   6  12     3614.38     3160.22    334.46 o 
  -3   6  12    16413.84    17128.83   1262.51 o 
  -2   6  12    11177.71    11101.94   1073.72 o 
  -1   6  12    21861.29    21477.96   1562.05 o 
   0   6  12       27.03      237.23    176.13 o 
   1   6  12    17439.13    16465.86   1066.13 o 
   2   6  12    13319.22    12999.77    656.33 o 
   3   6  12    13094.63    14130.96    942.66 o 
   4   6  12     2396.60     2615.25    306.69 o 
   5   6  12      930.09     1119.33    217.76 o 
   6   6  12     4290.70     4080.48    389.05 o 
  -4   7  12     7668.66     7681.03    596.34 o 
  -3   7  12     1959.05     1999.89    309.47 o 
  -2   7  12     9023.15     7566.35    745.77 o 
  -1   7  12     2591.62     2510.14    405.83 o 
   0   7  12    30379.94    28183.18   2243.46 o 
   1   7  12     3367.84     3233.14    429.80 o 
   2   7  12     7535.74     7158.10    535.47 o 
   3   7  12     1428.23     1681.55    247.26 o 
   4   7  12     5134.66     5754.67    500.94 o 
   5   7  12     4011.35     3844.79    375.48 o 
  -4   8  12      526.10      506.99    157.99 o 
  -3   8  12     2167.89     2371.32    364.41 o 
  -1   8  12    14898.22    14855.93   1220.58 o 
   0   8  12    11251.80     9792.52    928.23 o 
   1   8  12    13885.06    12327.14   1180.18 o 
   2   8  12     5096.43     5019.23    495.01 o 
   3   8  12     2187.67     2926.41    453.93 o 
   4   8  12      604.92      593.24    179.53 o 
  -3   9  12    12779.53    13084.37   1095.11 o 
  -2   9  12     2169.03     1863.99    341.82 o 
  -1   9  12     1934.18     1979.01    366.64 o 
   0   9  12     7684.77     7136.73    739.78 o 
   1   9  12     2460.58     2277.01    380.50 o 
   2   9  12     1195.57     1073.75    230.05 o 
   3   9  12    12229.73    11743.80   1144.58 o 
  -2  10  12     8644.01     8099.19    819.71 o 
  -1  10  12     2057.05     1987.91    360.13 o 
   0  10  12    14830.32    13242.35   1192.85 o 
   1  10  12     1865.21     1610.49    341.65 o 
   2  10  12     8531.93     7848.37    583.49 o 
   1   0  13    37063.59    43221.91   2352.37 o 
   2   0  13    18845.25    19003.94   1579.68 o 
   3   0  13       32.12      165.69    155.42 o 
   4   0  13    13196.55    13408.65    835.28 o 
   5   0  13     2749.39     2974.62    292.99 o 
   6   0  13    10778.32    10720.43    686.83 o 
  -6   1  13      783.28      862.57    148.82 o 
  -5   1  13      667.15      784.05    159.75 o 
  -4   1  13     2129.16     2230.28    314.43 o 
  -2   1  13    27882.37    30030.74   2111.15 o 
  -1   1  13    47460.76    55722.73   3011.13 o 
   0   1  13    12518.29    14595.50    908.10 o 
   1   1  13    51076.20    56799.28   2470.55 o 
   2   1  13    24841.72    22574.96   2072.98 o 
   3   1  13    13021.28    13461.48    849.98 o 
   4   1  13     1865.25     1954.66    246.30 o 
   5   1  13      884.83     1039.81    183.94 o 
   6   1  13      866.25     1080.49    184.25 o 
  -6   2  13     7582.65     7688.05    919.50 o 
  -5   2  13     2857.68     3267.88    378.96 o 
  -3   2  13    11760.50    11506.23    948.77 o 
  -2   2  13    11591.67    12898.14   1087.75 o 
  -1   2  13    16202.02    18137.33   1347.24 o 
   0   2  13    41857.71    45498.42   2472.83 o 
   1   2  13    13399.36    14049.35    952.14 o 
   2   2  13    11548.29    11615.26   1109.15 o 
   3   2  13     9203.63     9917.54    697.68 o 
   4   2  13     9667.28    10914.45   1096.48 o 
   5   2  13     4560.09     4432.83    469.51 o 
   6   2  13     7989.46     8433.27    801.39 o 
  -3   3  13     3072.15     3373.49    438.35 o 
  -2   3  13     7546.70     8581.53    915.56 o 
  -1   3  13    13005.25    14080.55   1306.50 o 
   0   3  13    34399.31    35500.90   1979.29 o 
   1   3  13    17043.63    16364.89    982.67 o 
   2   3  13    10816.02    11889.13    742.64 o 
   3   3  13     3745.36     4415.01    384.42 o 
   4   3  13     3101.11     3360.38    338.88 o 
   5   3  13     1922.22     2019.12    266.67 o 
   6   3  13     3246.48     3534.05    394.54 o 
  -4   4  13      776.18      551.15    181.61 o 
  -3   4  13     8918.01     9663.13    632.84 o 
  -2   4  13      366.15      371.83    147.85 o 
  -1   4  13     5090.47     5637.49    580.42 o 
   0   4  13     2423.66     2416.68    405.49 o 
   1   4  13     4325.83     4299.10    410.35 o 
   2   4  13      424.96      457.80    135.12 o 
   3   4  13     8434.07     8841.97    654.21 o 
   4   4  13      562.72      535.68    199.24 o 
   5   4  13     4934.94     4973.72    440.67 o 
   6   4  13     6791.00     7165.79    561.45 o 
  -4   5  13     3471.13     3230.91    352.43 o 
  -3   5  13     1378.60     1502.66    261.71 o 
  -2   5  13     7208.04     6824.98    619.79 o 
  -1   5  13     1319.36     1191.65    293.38 o 
   1   5  13     1495.21     1538.94    331.55 o 
   2   5  13     6834.69     7083.03    695.02 o 
   3   5  13      620.64      718.88    197.78 o 
   4   5  13     2444.56     2351.27    405.83 o 
   5   5  13      336.67      303.59    161.44 o 
  -3   6  13     5310.27     5742.59    627.83 o 
  -2   6  13     4270.87     3903.25    459.41 o 
  -1   6  13     2328.73     2470.60    429.62 o 
   0   6  13     8331.82     9345.10    926.86 o 
   1   6  13     3160.62     3565.88    470.19 o 
   2   6  13     3269.79     3118.38    276.23 o 
   3   6  13     7145.53     7254.38    545.48 o 
   4   6  13      821.77      976.36    219.35 o 
   5   6  13     7324.28     7167.51    574.30 o 
  -3   7  13     9242.16    10150.09    818.51 o 
  -2   7  13     8524.67     8569.21    869.86 o 
  -1   7  13    11682.24    11476.45    979.41 o 
   0   7  13    16620.40    15328.00   1357.00 o 
   1   7  13     9489.20     7969.10    898.62 o 
   2   7  13     9559.89     9458.54    658.29 o 
   3   7  13     6755.70     7660.10    626.44 o 
   4   7  13     2179.93     1942.19    285.61 o 
  -3   8  13     4465.58     4945.13    545.85 o 
  -2   8  13     9345.11     8177.92    831.69 o 
  -1   8  13    12268.38    11456.76   1085.19 o 
   0   8  13    10877.46    10249.02    988.14 o 
   2   8  13     9244.03     8319.81    836.23 o 
   4   8  13     2193.74     2248.77    454.10 o 
  -3   9  13     1526.86     1347.07    291.67 o 
  -2   9  13    15107.43    13734.97   1316.94 o 
  -1   9  13    19054.67    17345.18   1506.94 o 
   0   9  13      770.22      802.94    274.04 o 
   1   9  13    20067.20    17216.81   1500.60 o 
   2   9  13    16521.49    15792.13   1387.89 o 
   3   9  13     1410.30     1207.74    342.50 o 
   0  10  13     7489.80     6380.35    723.17 o 
   0   0  14    29426.58    33205.16   2632.00 o 
   1   0  14     9855.13    11502.38    758.99 o 
   2   0  14     1800.45     1806.30    343.87 o 
   3   0  14    42991.70    39010.23   3012.33 o 
   4   0  14     2673.32     2613.01    374.68 o 
   5   0  14    21823.98    21838.95   1276.05 o 
   6   0  14     3209.68     3057.91    303.23 o 
  -6   1  14     1118.15      971.37    168.77 o 
  -5   1  14     4056.66     4117.38    466.08 o 
  -4   1  14     3589.04     3926.01    450.16 o 
  -2   1  14    25813.09    27949.37   2186.12 o 
  -1   1  14    21961.08    26701.92   2052.44 o 
   0   1  14    39328.38    44594.30   2432.09 o 
   1   1  14    21671.96    24455.24   1454.38 o 
   2   1  14    28790.55    26869.66   2202.21 o 
   3   1  14      822.10      667.37    236.72 o 
   4   1  14     2932.39     3304.71    424.23 o 
   5   1  14     3836.03     4487.30    591.46 o 
   6   1  14     1287.43     1382.59    212.82 o 
  -6   2  14     6030.97     5776.82    546.87 o 
  -5   2  14     9062.03     9038.03    792.84 o 
  -4   2  14    16799.28    15163.85   1281.51 o 
  -3   2  14     4024.40     3782.06    465.06 o 
  -2   2  14    15219.14    16817.99   1301.20 o 
  -1   2  14     2822.31     3264.63    436.81 o 
   0   2  14     7640.12     9057.75    639.20 o 
   1   2  14     2175.33     2734.06    412.94 o 
   2   2  14    13941.67    12966.78   1299.83 o 
   4   2  14    14891.13    15705.93   1071.84 o 
   5   2  14     8171.97     9136.88    808.16 o 
   6   2  14     7505.65     7504.51    531.00 o 
  -5   3  14      396.83      501.00    157.64 o 
  -4   3  14     9080.09     8230.99    749.87 o 
  -3   3  14     7160.50     7309.43    679.87 o 
  -2   3  14     6386.84     7477.69    741.49 o 
  -1   3  14    20724.67    22799.53   1699.16 o 
   0   3  14      497.24      696.98    256.23 o 
   1   3  14    19628.31    18953.77   1217.88 o 
   3   3  14     6111.41     6295.05    523.30 o 
   4   3  14     7625.01     7751.67    593.35 o 
   5   3  14      787.50      862.94    195.54 o 
   6   3  14     4667.55     4614.51    424.55 o 
  -5   4  14     1885.93     1777.04    229.70 o 
  -4   4  14     3930.85     3128.73    428.08 o 
  -3   4  14     5295.28     5328.92    451.99 o 
  -2   4  14      160.71      195.38    139.89 o 
  -1   4  14     6112.34     6353.99    663.09 o 
   0   4  14      187.26      273.52    209.51 o 
   1   4  14     5675.20     5704.14    494.64 o 
   2   4  14      145.22      152.18    143.23 o 
   3   4  14     6321.26     6170.62    501.91 o 
   4   4  14     4501.85     4791.80    465.91 o 
   5   4  14     1191.96     1134.81    234.86 o 
  -4   5  14      644.08      849.83    219.78 o 
  -3   5  14    11958.56    12149.64   1064.99 o 
  -2   5  14     7235.54     7790.23    747.48 o 
  -1   5  14     6210.67     6411.33    700.58 o 
   0   5  14      317.76      288.76    223.20 o 
   2   5  14     6782.25     7443.97    932.59 o 
   3   5  14    11833.98    12460.73    851.14 o 
   4   5  14      780.27      790.67    214.70 o 
   5   5  14     6689.49     6643.89    558.37 o 
  -4   6  14     9633.50     9821.79    921.72 o 
  -3   6  14     2630.03     2807.45    379.82 o 
  -2   6  14     2159.56     2434.48    387.69 o 
  -1   6  14     3340.71     2969.03    474.13 o 
   0   6  14     5102.85     4362.48    585.21 o 
   1   6  14     3862.19     3672.69    524.11 o 
   2   6  14     2890.19     2684.72    453.42 o 
   3   6  14     2256.17     2381.68    330.22 o 
   4   6  14    11781.38    12005.64    807.85 o 
  -4   7  14     2328.38     2501.75    343.53 o 
  -3   7  14     4939.17     5195.37    587.78 o 
  -1   7  14    26857.63    24091.31   2009.48 o 
   0   7  14     2273.01     2554.64    448.45 o 
   2   7  14     2559.23     2343.76    428.08 o 
   3   7  14     5958.38     6765.13    794.89 o 
   4   7  14     2685.78     2858.93    359.18 o 
  -3   8  14     8928.45     9458.58    883.38 o 
  -2   8  14     6996.76     6662.43    717.35 o 
  -1   8  14     2003.54     1857.48    389.23 o 
   0   8  14     8979.78     8156.87    870.37 o 
   1   8  14     1721.71     1538.60    366.81 o 
   2   8  14     7831.77     6109.91    730.02 o 
   3   8  14     9086.66     9858.08   1055.06 o 
  -1   9  14     3997.80     4378.40    597.37 o 
   0   9  14    29176.04    26946.00   2222.41 o 
   1   9  14     4889.17     4519.27    600.10 o 
   1   0  15     3751.38     4084.97    386.50 o 
   2   0  15     1908.15     2370.64    401.21 o 
   3   0  15     7594.28     7734.26    791.98 o 
   4   0  15    32695.36    30091.33   2372.86 o 
   5   0  15     5877.29     5794.62    619.28 o 
  -5   1  15     3360.81     3104.93    400.87 o 
  -4   1  15     9366.18     8647.94    846.92 o 
  -3   1  15    26288.29    24615.93   1861.42 o 
  -2   1  15     5152.02     5914.44    607.98 o 
  -1   1  15    17198.25    19799.69   1564.45 o 
   0   1  15     2726.51     2784.59    318.59 o 
   1   1  15    15320.53    17322.43   1101.69 o 
   2   1  15     3978.24     4140.14    577.85 o 
   3   1  15    23426.99    20691.63   1855.43 o 
   4   1  15    10301.18     9371.12    883.55 o 
   5   1  15     2473.37     2588.01    309.35 o 
  -5   2  15    10162.54    10108.84    859.25 o 
  -4   2  15     8976.56     8280.11    813.55 o 
  -3   2  15     7922.26     7393.47    725.06 o 
  -2   2  15     2589.47     2924.35    442.63 o 
  -1   2  15     1091.27     1161.87    299.54 o 
   0   2  15     2290.60     2346.31    293.29 o 
   1   2  15     1582.89     1761.98    263.73 o 
   2   2  15     4060.23     4209.80    538.66 o 
   3   2  15     7045.62     6658.66    750.73 o 
   4   2  15     9484.67     9059.77    876.02 o 
   5   2  15     9072.57     9041.56    672.30 o 
  -5   3  15     5424.61     5046.80    530.78 o 
  -4   3  15     9693.99     8442.54    799.00 o 
  -3   3  15     7486.24     6997.06    698.18 o 
  -2   3  15    23326.56    26025.47   1809.90 o 
   0   3  15     5680.48     5850.76    678.84 o 
   1   3  15     7127.00     7303.19    577.36 o 
   2   3  15    18151.76    17454.56   1799.63 o 
   3   3  15     7215.48     6846.77    761.00 o 
   4   3  15     7909.19     8435.09    637.65 o 
   5   3  15     5018.58     5549.89    479.24 o 
  -5   4  15    23739.99    23203.13   1760.60 o 
  -4   4  15     7435.06     7037.96    760.66 o 
  -3   4  15     4173.19     4483.16    527.02 o 
  -2   4  15      633.63      640.50    234.50 o 
  -1   4  15     1018.02     1274.84    306.73 o 
   0   4  15    13823.89    14085.17   1286.31 o 
   1   4  15     1471.36     1749.59    278.23 o 
   2   4  15      684.96      789.58    295.43 o 
   3   4  15     4267.36     4923.39    616.88 o 
   4   4  15     8949.14     9528.10    668.16 o 
   5   4  15    21949.80    22838.60   1455.42 o 
  -4   5  15    11386.16    10771.07    985.91 o 
  -3   5  15     3032.31     3304.17    424.83 o 
  -2   5  15    18295.14    18395.79   1615.11 o 
  -1   5  15     7674.42     7264.93    757.41 o 
   0   5  15     5006.38     4707.89    620.99 o 
   1   5  15     7593.48     6670.47    803.45 o 
   2   5  15    21548.09    21431.57   1751.53 o 
   3   5  15     2902.48     2907.58    503.05 o 
   4   5  15    11603.52    12144.55    928.31 o 
  -4   6  15     3819.03     4086.39    444.34 o 
  -3   6  15     7876.62     8400.10    834.77 o 
  -2   6  15     1565.27     1648.15    323.16 o 
  -1   6  15     7179.54     6833.08    719.92 o 
   0   6  15      595.66      691.16    293.72 o 
   1   6  15     5747.79     5181.85    710.33 o 
   2   6  15      912.57      890.91    334.29 o 
   3   6  15     9878.67    10032.15    984.20 o 
   4   6  15     2833.20     3162.50    406.22 o 
  -3   7  15     8882.77    10014.01    919.16 o 
  -2   7  15    14750.18    14507.43   1321.39 o 
  -1   7  15     3530.32     3543.97    530.27 o 
   1   7  15     4524.42     3599.26    560.57 o 
   2   7  15    19118.60    16157.98   1424.26 o 
   3   7  15     9852.60     9797.15   1113.60 o 
  -1   8  15      555.77      468.31    277.12 o 
   0   8  15     6424.71     6014.05    746.79 o 
   1   8  15      391.53      560.05    289.44 o 
   2   8  15     2105.21     1469.28    386.15 o 
   0   0  16     7228.39     8867.21    911.97 o 
   1   0  16     5876.00     6761.53    741.32 o 
   2   0  16    11684.94    12675.46   1166.32 o 
   3   0  16      192.95      148.06    202.66 o 
   4   0  16       91.34      144.98    188.45 o 
   5   0  16    23694.22    23291.11   1893.09 o 
  -5   1  16     9453.96     9407.92    855.31 o 
  -4   1  16    14842.52    12141.59   1143.72 o 
  -3   1  16     7047.22     6210.21    683.63 o 
  -2   1  16    18059.16    19160.21   1500.09 o 
  -1   1  16      689.71     1054.03    300.57 o 
   0   1  16      800.21      687.77    197.87 o 
   1   1  16     1288.44     1509.23    247.05 o 
   2   1  16    15176.48    15378.33   1480.06 o 
   3   1  16     6607.02     6371.45    716.84 o 
   4   1  16    15178.05    13920.85   1196.96 o 
   5   1  16     8423.71     8207.54    860.45 o 
  -5   2  16    20787.96    19681.58   1568.90 o 
  -4   2  16     6844.66     6520.02    668.91 o 
  -3   2  16     8436.87     8449.56    806.53 o 
  -1   2  16     4293.05     4542.55    606.10 o 
   0   2  16      185.79      274.55    220.80 o 
   1   2  16     5807.81     5878.30    483.69 o 
   2   2  16     5105.42     4670.75    615.85 o 
   3   2  16     8258.03     7465.53    831.86 o 
   4   2  16     6210.63     5756.97    692.36 o 
   5   2  16    19159.38    18544.37   1633.26 o 
  -4   3  16     4580.57     4365.56    516.58 o 
  -3   3  16    19511.21    19954.08   1504.88 o 
  -2   3  16     8576.54     8977.61    894.68 o 
  -1   3  16     3286.14     3370.75    474.98 o 
   0   3  16    13172.52    13468.46   1238.89 o 
   1   3  16     3072.23     3204.25    366.62 o 
   2   3  16    10187.27     9963.18    997.38 o 
   3   3  16    16414.29    15270.49   1527.99 o 
   4   3  16     3840.94     3754.51    555.26 o 
  -4   4  16    28656.51    28542.63   2240.04 o 
  -3   4  16     9208.21    10263.23    879.79 o 
  -2   4  16      946.87      897.25    270.10 o 
  -1   4  16     1538.85     1353.57    318.02 o 
   0   4  16       53.55      177.33    217.89 o 
   1   4  16      700.96      576.31    299.54 o 
   2   4  16      911.64      952.70    337.54 o 
   3   4  16     8375.78     7646.29    922.75 o 
   4   4  16    28964.57    28565.05   2352.15 o 
  -3   5  16    18437.32    19924.29   1650.54 o 
  -2   5  16     1428.98     1785.25    336.00 o 
  -1   5  16    16830.97    16394.36   1387.81 o 
   0   5  16      151.30      219.60    236.38 o 
   1   5  16    17903.16    14627.59   1439.33 o 
   2   5  16      898.06      896.22    348.83 o 
   3   5  16    19600.70    20520.12   1790.73 o 
  -3   6  16     7600.51     8100.90    803.45 o 
  -2   6  16      574.56      532.49    242.71 o 
  -1   6  16     3646.16     3765.97    513.15 o 
   0   6  16     1567.03     1378.39    374.00 o 
   1   6  16     3109.25     2306.62    495.18 o 
   3   6  16     8707.98     8658.56    949.79 o 
  -2   7  16    11784.56    11258.89   1054.89 o 
  -1   7  16     1244.35     1474.93    371.43 o 
   0   7  16     1836.25     1514.30    400.87 o 
   1   7  16     2345.15     2399.05    468.82 o 
   1   0  17     5763.07     7031.97    774.52 o 
   2   0  17     4315.29     4719.88    600.10 o 
   3   0  17     3109.96     2409.49    429.11 o 
   4   0  17     5979.19     5136.49    619.10 o 
  -4   1  17     6547.96     5631.67    600.96 o 
  -3   1  17    15681.15    15915.44   1397.90 o 
  -2   1  17     3680.16     3800.89    526.67 o 
  -1   1  17      634.41      708.97    273.18 o 
   0   1  17     3060.93     2908.46    340.85 o 
   1   1  17      498.17      685.52    283.11 o 
   2   1  17     4082.95     4364.54    572.55 o 
   3   1  17    17801.71    16225.59   1435.73 o 
   4   1  17     4325.12     3656.26    556.46 o 
  -4   2  17    14104.54    13345.74   1141.33 o 
  -3   2  17     2409.70     2132.03    357.05 o 
  -2   2  17     1053.77     1156.56    297.48 o 
  -1   2  17    18270.16    19583.85   1488.62 o 
   0   2  17     3083.92     3370.24    512.30 o 
   1   2  17    14264.87    14996.18   1037.18 o 
   2   2  17      974.75     1148.35    346.10 o 
   3   2  17      918.20      574.94    285.85 o 
   4   2  17    13094.84    11543.03   1162.04 o 
  -3   3  17     6527.32     6737.91    703.15 o 
  -2   3  17    14270.82    15369.42   1369.83 o 
  -1   3  17     9635.69    10464.17    988.65 o 
   0   3  17      175.19      159.87    233.64 o 
   1   3  17     9724.64     9655.32    725.92 o 
   2   3  17    15644.39    16379.47   1474.24 o 
   3   3  17     7064.62     6143.11    759.29 o 
  -3   4  17     9265.66     9466.62    892.97 o 
  -2   4  17    10108.97    10784.25    944.66 o 
  -1   4  17     3670.14     4220.59    529.24 o 
   0   4  17    21512.76    21146.41   1813.66 o 
   1   4  17     2942.15     2683.87    521.88 o 
   2   4  17     8624.95     7946.85    976.84 o 
   3   4  17     9863.03     9111.46    992.24 o 
  -2   5  17    12754.34    13922.40   1244.03 o 
  -1   5  17     4778.02     5112.36    624.07 o 
   0   5  17     7072.19     7027.69    806.87 o 
   1   5  17     4769.09     4572.33    673.02 o 
  -1   6  17     4605.67     4927.50    630.06 o 
   0   6  17    15000.93    14323.09   1353.92 o 
   1   6  17     5568.50     4815.04    690.31 o 
   0   0  18    14461.29    15410.50   1411.08 o 
   1   0  18       28.36        0.00    206.94 o 
   2   0  18     4082.81     4217.16    571.35 o 
   3   0  18     2585.53     2367.21    432.02 o 
  -3   1  18     4112.86     3671.83    503.40 o 
  -2   1  18     3573.82     3784.63    547.39 o 
  -1   1  18     4138.44     4648.84    615.85 o 
   0   1  18      982.52     1201.58    356.37 o 
   1   1  18     4421.43     4975.94    648.72 o 
   2   1  18     4452.79     4599.89    595.83 o 
   3   1  18     2932.27     3133.86    506.48 o 
  -3   2  18     1284.24     1014.84    294.58 o 
  -2   2  18     6806.04     6989.18    731.90 o 
  -1   2  18     2007.77     2085.47    418.50 o 
   0   2  18    35634.60    38025.17   3022.43 o 
   1   2  18     2839.05     2836.55    486.62 o 
   2   2  18     6034.57     5878.83    757.41 o 
   3   2  18      472.66      501.00    275.92 o 
  -2   3  18    10729.98    10576.63    983.69 o 
  -1   3  18     6061.16     6685.71    785.31 o 
   0   3  18       35.46      105.27    232.27 o 
   1   3  18     7625.17     8116.99    872.43 o 
   2   3  18     9551.33     9431.54   1045.65 o 
  -2   4  18     3485.99     3604.74    484.74 o 
  -1   4  18    36108.41    36818.12   2827.65 o 
   0   4  18     4088.44     4501.81    619.10 o 
   1   4  18    37411.99    34082.04   2868.73 o 
   2   4  18     2428.06     2056.89    495.69 o 
   1   0  19    25233.29    26610.52   2208.37 o 
  -1   1  19     4569.91     5614.38    679.87 o 
   0   1  19     3273.84     3174.77    540.03 o 
   1   1  19     4636.68     4899.09    681.58 o 
  -1   2  19    17789.41    18141.10   1659.79 o 
   0   2  19    15582.81    16306.21   1488.62 o 
   1   2  19    20225.71    20704.98   1738.18 o 
                                                 
